# Supplementary material for: Multiple-Localization and Hub Proteins
Source: PLoS One. 2016 Jun 10;11(6):e0156455. doi: 10.1371/journal.pone.0156455 (PMC4902230; doi:10.1371/journal.pone.0156455)
Supplement: S1 Table — (XLSX) [file pone.0156455.s005.xlsx]

## Sheet: Table S1
Table S1: Average number of protein interactions in each of the subcellular localizations
Observations	Average number of interactions	Number of subcellular compartments	Subcellular localizations
19461	3.796	1.136	All
3460	1.771	0	NONE (localization)
2498	4.411	1	Nucleus
1634	1.851	1	Membrane
1437	4.447	1	Cytoplasm
1329	2.016	1	Cell membrane
1284	2.893	1	Secreted
1172	0.441	0	NONE (Uniprot)
1120	9.745	2	Nucleus/Cytoplasm
295	1.536	1	Endoplasmic reticulum membrane
281	0.719	1	Mitochondrion
195	4.933	2	Nucleus/Chromosome
194	1.062	1	Mitochondrion inner membrane
167	5.389	2	Cell membrane/Cell junction
164	0.805	1	Golgi apparatus membrane
146	10.658	2	Cytoplasm/Cell membrane
143	5.28	2	Cell membrane/Secreted
130	4.731	2	Cytoplasm/Membrane
115	1.443	1	Mitochondrion matrix
102	3.255	2	Cytoplasm/Cell projection
76	1.684	1	Golgi apparatus
70	0.286	2	Endoplasmic reticulum membrane/Microsome membrane
59	2.712	1	Cell projection
54	8.444	3	Nucleus/Cytoplasm/Chromosome
50	1.52	1	Lysosome
49	20.102	3	Nucleus/Cytoplasm/Cell membrane
46	7.283	2	Cytoplasm/Cell junction
45	3.911	2	Membrane/Secreted
45	2.667	1	Cytoplasmic vesicle
44	6.523	2	Nucleus/Nucleus speckle
42	1.619	1	Mitochondrion outer membrane
41	10.22	3	Nucleus/Cytoplasm/Membrane
40	3.8	2	Cytoplasm/Secreted
40	1.6	1	Endoplasmic reticulum lumen
38	1.395	1	Mitochondrion membrane
36	6.028	2	Cytoplasm/Golgi apparatus
35	13.4	3	Nucleus/Cytoplasm/Mitochondrion
35	4.314	1	Cell junction
35	3.914	1	Nucleus speckle
35	1.457	2	Cytoplasm/Mitochondrion
31	4.903	3	Nucleus/Cytoplasm/Cell projection
31	0.871	2	Cell membrane/Endoplasmic reticulum membrane
31	0.71	1	Peroxisome
30	6.967	2	Cell membrane/Membrane
28	8.607	3	Nucleus/Cytoplasm/Nucleus speckle
28	2.571	2	Endoplasmic reticulum membrane/Golgi apparatus membrane
25	2	1	Lysosome membrane
24	1.917	1	Apical cell membrane
23	1.435	1	Endoplasmic reticulum
22	2.318	2	Nucleus/Mitochondrion
21	7.619	3	Cytoplasm/Cell junction/Cell projection
21	2.095	1	Peroxisome membrane
19	10.316	3	Cytoplasm/Cell membrane/Cell junction
18	6.5	2	Cell membrane/Cell projection
18	4.944	2	Cytoplasm/Cytoplasmic vesicle
18	2	2	Membrane/Cell junction
17	5.235	2	Cytoplasm/Endomembrane system
16	4.562	2	Nucleus/Nucleus membrane
16	3.125	2	Lysosome membrane/Late endosome membrane
15	14.667	3	Nucleus/Cytoplasm/Cell junction
15	6.533	2	Cytoplasm/Endoplasmic reticulum
15	3.6	2	Membrane/Cell projection
15	1.733	2	Secreted/Golgi apparatus
14	9.857	2	Nucleus/Cell membrane
14	9.857	3	Nucleus/Cytoplasm/Secreted
14	8.714	3	Cytoplasm/Cell membrane/Cell projection
14	3.214	2	Mitochondrion/Mitochondrion inner membrane
14	3.214	2	Cell membrane/Cytoplasmic vesicle
14	2.286	1	Mitochondrion intermembrane space
14	1.143	1	Cytoplasmic vesicle membrane
13	25.769	3	Nucleus/Cytoplasm/Endoplasmic reticulum
13	18.846	4	Cytoplasm/Cell membrane/Cell junction/Cell projection
13	7.923	1	Endomembrane system
13	4.769	2	Cytoplasm/Nucleus speckle
13	4.692	3	Cytoplasm/Cell membrane/Secreted
13	4.462	2	Cytoplasm/Chromosome
13	1.077	2	Golgi apparatus/Endoplasmic reticulum
13	1	1	Basolateral cell membrane
12	16.583	3	Cell membrane/Cell junction/Cell projection
12	6.333	2	Cell membrane/Endosome membrane
12	5	2	Cytoplasm/Golgi apparatus membrane
12	3.5	2	Cytoplasm/Mitochondrion outer membrane
12	1.083	2	Cell membrane/Cytoplasmic vesicle membrane
11	10.182	2	Cytoplasm/Early endosome membrane
11	3.091	1	Nucleus inner membrane
11	2.636	2	Membrane/Golgi apparatus
11	1.818	2	Secreted/Cytoplasmic vesicle
11	0.818	1	Endosome membrane
10	37.9	2	Cytoplasm/Melanosome
10	15.2	1	Nucleus matrix
10	9.7	2	Golgi apparatus/Cytoplasmic vesicle
9	6.556	3	Nucleus/Cytoplasm/Cytoplasmic granule
9	2.333	1	Late endosome membrane
9	1.556	2	Secreted/Lysosome
9	1.444	2	Secreted/Cell junction
9	0.778	2	Endoplasmic reticulum membrane/Nucleus membrane
8	39.25	4	Nucleus/Cytoplasm/Cell membrane/Cell junction
8	10.25	2	Cytoplasm/Midbody
8	8	3	Cytoplasm/Membrane/Cell projection
8	5.625	3	Cytoplasm/Golgi apparatus membrane/Cytoplasmic vesicle
8	5.25	3	Cytoplasm/Cell membrane/Golgi apparatus
8	5.125	3	Nucleus/Cytoplasm/Golgi apparatus
8	4.875	3	Nucleus/Cytoplasm/Endoplasmic reticulum membrane
8	3.875	2	Nucleus/Endoplasmic reticulum membrane
8	3.75	2	Secreted/Endoplasmic reticulum
8	3.625	1	Chromosome
8	3	2	Cytoplasm/Endoplasmic reticulum membrane
8	2.375	2	Cell membrane/Golgi apparatus membrane
8	0.625	2	Membrane/Endoplasmic reticulum membrane
8	0.5	2	Endoplasmic reticulum membrane/Microsome
7	15.714	3	Cytoplasm/Membrane/Cell junction
7	5.429	1	Cytoplasmic granule
7	5.286	2	Cell membrane/Golgi apparatus
7	5.143	2	Cytoplasm/Peroxisome
7	4.857	2	Membrane/Mitochondrion
7	4.714	2	Cytoplasm/Nucleus membrane
7	4.429	2	Cell junction/Cytoplasmic vesicle
7	3.714	2	Cytoplasm/Cytoplasmic granule
7	3	1	Early endosome membrane
7	1.429	2	Lysosome membrane/Endosome membrane
7	1	2	Mitochondrion/Mitochondrion matrix
7	0.857	2	Cytoplasm/Mitochondrion matrix
6	10	3	Nucleus/Cytoplasm/Cytoplasmic vesicle
6	8.167	2	Golgi apparatus/Endosome membrane
6	7	3	Cytoplasm/Cell membrane/Membrane
6	6.833	2	Nucleus/Membrane
6	6.667	3	Nucleus/Cytoplasm/Mitochondrion matrix
6	5.833	2	Nucleus/Cell projection
6	5.333	2	Cell membrane/Melanosome
6	5	3	Nucleus/Cytoplasm/Lysosome
6	5	2	Cytoplasm/Cell surface
6	4.5	2	Cytoplasm/Nucleus matrix
6	3.833	3	Nucleus/Cytoplasm/Midbody
6	3.333	3	Nucleus/Cytoplasm/Nucleus membrane
6	3.167	2	Secreted/Cytoplasmic granule
6	3	5	Cell membrane/Endoplasmic reticulum membrane/Golgi apparatus/Lysosome membrane/Endosome membrane
6	2.833	3	Cell membrane/Secreted/Cell junction
6	2.5	2	Endoplasmic reticulum membrane/Golgi apparatus
5	67.8	4	Nucleus/Cytoplasm/Cell membrane/Golgi apparatus
5	17	3	Cytoplasm/Cell membrane/Cytoplasmic vesicle
5	12	4	Nucleus/Cytoplasm/Membrane/Mitochondrion
5	10.2	2	Nucleus/Cell junction
5	7.4	3	Cytoplasm/Membrane/Golgi apparatus
5	7.4	2	Cytoplasm/Peroxisome membrane
5	5.6	2	Golgi apparatus/Golgi apparatus membrane
5	5.2	2	Cell membrane/Early endosome
5	4.6	1	Early endosome
5	4.4	3	Cytoplasm/Cytoplasmic vesicle/Endomembrane system
5	3.8	2	Endoplasmic reticulum membrane/Mitochondrion
5	3.8	6	Cell membrane/Endoplasmic reticulum membrane/Golgi apparatus/Lysosome membrane/Endosome membrane/Late endosome membrane
5	3.2	3	Nucleus/Cytoplasm/Mitochondrion inner membrane
5	3	2	Cell membrane/Basolateral cell membrane
5	2.6	2	Endoplasmic reticulum membrane/Sarcoplasmic reticulum membrane
5	2.2	3	Cytoplasm/Cell membrane/Golgi apparatus membrane
5	1.6	3	Cytoplasm/Golgi apparatus/Endoplasmic reticulum
5	1.2	3	Cytoplasm/Endoplasmic reticulum membrane/Golgi apparatus membrane
5	1	3	Endoplasmic reticulum membrane/Golgi apparatus membrane/Endoplasmic reticulum-Golgi intermediate compartment membrane
5	0.8	3	Membrane/Cell junction/Cytoplasmic vesicle
5	0.6	1	Melanosome membrane
5	0.4	1	Nucleus membrane
4	35.75	3	Nucleus/Cytoplasm/Endosome
4	25	4	Nucleus/Cytoplasm/Cell membrane/Membrane
4	11.25	2	Cytoplasm/Mitochondrion membrane
4	9.75	2	Nucleus/Secreted
4	8.5	3	Cell membrane/Cell junction/Basolateral cell membrane
4	8.25	2	Cell membrane/Early endosome membrane
4	7.75	2	Nucleus/Nucleus matrix
4	6.75	2	Cytoplasm/Endosome membrane
4	6.75	3	Cell membrane/Membrane/Secreted
4	6.5	3	Nucleus/Cell membrane/Cell junction
4	5.5	2	Melanosome/Endoplasmic reticulum lumen
4	4.75	2	Endoplasmic reticulum membrane/Endoplasmic reticulum-Golgi intermediate compartment membrane
4	4	2	Endoplasmic reticulum membrane/Mitochondrion outer membrane
4	3.5	2	Membrane/Melanosome
4	3	3	Cell membrane/Lysosome membrane/Endosome membrane
4	2.75	2	Golgi apparatus/Cytoplasmic vesicle membrane
4	2.5	2	Golgi apparatus membrane/Cytoplasmic vesicle
4	2.5	2	Cytoplasm/Preautophagosomal structure
4	2.5	1	Recycling endosome membrane
4	2.5	4	Nucleus/Cytoplasm/Cell membrane/Cell projection
4	2.25	2	Cytoplasm/Early endosome
4	1.75	3	Cell membrane/Lysosome membrane/Late endosome membrane
4	1.5	2	Mitochondrion/Peroxisome
4	1.5	1	Endosome
4	1.25	1	Rough endoplasmic reticulum membrane
4	1.25	3	Cytoplasm/Lysosome membrane/Late endosome membrane
4	1	3	Cytoplasm/Cell membrane/Endoplasmic reticulum membrane
4	1	3	Cell membrane/Endoplasmic reticulum membrane/Golgi apparatus membrane
4	1	1	Nucleus envelope
4	0.75	2	Secreted/Golgi apparatus membrane
4	0.5	4	Endoplasmic reticulum membrane/Mitochondrion outer membrane/Microsome membrane/Peroxisome membrane
4	0	2	Mitochondrion inner membrane/Mitochondrion intermembrane space
3	61.667	3	Cytoplasm/Cell membrane/Melanosome
3	43.333	3	Nucleus/Cytoplasm/Lipid droplet
3	31	5	Nucleus/Cytoplasm/Cell membrane/Cell junction/Cell projection
3	27	2	Nucleus/Cytoplasmic vesicle
3	26	3	Nucleus/Cell membrane/Membrane
3	26	4	Nucleus/Cytoplasm/Chromosome/Midbody
3	24.333	2	Nucleus speckle/Nucleus matrix
3	21	3	Nucleus/Cytoplasm/Mitochondrion outer membrane
3	20.333	3	Cytoplasm/Cell junction/Golgi apparatus
3	17	3	Nucleus/Cytoplasm/Melanosome
3	13.667	3	Secreted/Lysosome/Melanosome
3	11.667	4	Nucleus/Cytoplasm/Secreted/Cytoplasmic granule
3	10.667	3	Cytoplasm/Membrane/Cytoplasmic vesicle
3	9	3	Nucleus/Cytoplasm/Nucleus matrix
3	8.333	3	Nucleus/Cytoplasm/Early endosome
3	8.333	3	Nucleus/Cytoplasm/Nucleus envelope
3	8.333	3	Cytoplasm/Cell projection/Cytoplasmic vesicle
3	6.667	3	Cytoplasm/Membrane/Mitochondrion
3	6.333	4	Cytoplasm/Cell membrane/Secreted/Cell junction
3	6.333	2	Cell projection/Apical cell membrane
3	6	2	Membrane/Endoplasmic reticulum
3	5.333	2	Golgi apparatus/Recycling endosome membrane
3	5	2	Endoplasmic reticulum/Microsome
3	5	2	Cytoplasm/Lysosome
3	5	2	Membrane/Cytoplasmic vesicle membrane
3	4.667	4	Cytoplasm/Cell membrane/Cell projection/Golgi apparatus
3	4.333	2	Cell membrane/Endomembrane system
3	4.333	4	Cytoplasm/Chromosome/Midbody/Cleavage furrow
3	4	2	Cytoplasm/Preautophagosomal structure membrane
3	3.667	3	Mitochondrion/Mitochondrion inner membrane/Mitochondrion matrix
3	3.333	2	Cytoplasm/Endosome
3	3	3	Nucleus/Cytoplasm/Cleavage furrow
3	2.333	4	Endoplasmic reticulum membrane/Cytoplasmic vesicle/Lysosome/Endosome
3	2.333	3	Membrane/Golgi apparatus/Cytoplasmic vesicle membrane
3	2	4	Nucleus/Cytoplasm/Membrane/Cell projection
3	1.667	3	Cytoplasm/Membrane/Secreted
3	1.667	2	Cell membrane/Lysosome membrane
3	1.667	1	Sarcoplasmic reticulum lumen
3	1.667	1	Vacuole membrane
3	1.667	2	Cell projection/Golgi apparatus
3	1.333	3	Cell membrane/Golgi apparatus membrane/Endosome membrane
3	1.333	2	Golgi apparatus membrane/Endosome membrane
3	1.333	2	Golgi apparatus membrane/Cytoplasmic vesicle membrane
3	1.333	2	Nucleus/Mitochondrion inner membrane
3	1	2	Nucleus/Endoplasmic reticulum
3	1	2	Secreted/Mitochondrion
3	0.667	2	Cytoplasm/Lipid droplet
3	0.333	3	Endoplasmic reticulum membrane/Golgi apparatus/Endoplasmic reticulum-Golgi intermediate compartment membrane
3	0.333	2	Nucleus/Mitochondrion matrix
3	0.333	2	Cytoplasm/Apical cell membrane
3	0.333	2	Secreted/Apical cell membrane
3	0.333	2	Endoplasmic reticulum membrane/Peroxisome membrane
3	0.333	2	Endoplasmic reticulum membrane/Nucleus envelope
3	0	3	Cytoplasm/Cell membrane/Cytoplasmic vesicle membrane
3	0	2	Endoplasmic reticulum membrane/Mitochondrion membrane
3	0	2	Cytoplasmic vesicle/Lysosome membrane
3	0	1	Nucleus outer membrane
3	0	1	Cytoplasmic granule membrane
2	64.5	3	Cytoplasm/Mitochondrion/Mitochondrion matrix
2	60	4	Nucleus/Cytoplasm/Cell membrane/Mitochondrion
2	51.5	5	Nucleus/Cytoplasm/Cell membrane/Mitochondrion/Endoplasmic reticulum
2	43.5	3	Nucleus/Cytoplasm/Endomembrane system
2	26	3	Secreted/Cell junction/Cytoplasmic vesicle
2	22	3	Cytoplasm/Cell projection/Apical cell membrane
2	21.5	2	Cytoplasm/Nucleus envelope
2	20	4	Nucleus/Cytoplasm/Mitochondrion/Endoplasmic reticulum
2	19	3	Cytoplasm/Cell membrane/Endomembrane system
2	16.5	4	Cytoplasm/Membrane/Golgi apparatus/Endosome membrane
2	15.5	3	Cytoplasm/Cell junction/Cytoplasmic vesicle membrane
2	15	2	Cytoplasm/Membrane raft
2	15	4	Nucleus/Endoplasmic reticulum membrane/Golgi apparatus membrane/Cytoplasmic vesicle
2	13.5	1	Sarcoplasmic reticulum membrane
2	13	2	Cell junction/Golgi apparatus
2	12.5	4	Nucleus/Cytoplasm/Endoplasmic reticulum membrane/Mitochondrion membrane
2	12.5	3	Cell membrane/Early endosome/Recycling endosome
2	12	1	Cell surface
2	12	4	Nucleus/Cytoplasm/Cell junction/Cell projection
2	12	2	Membrane/Sarcoplasmic reticulum membrane
2	11.5	2	Cytoplasm/Cytoplasmic vesicle membrane
2	11.5	2	Secreted/Melanosome
2	11.5	4	Nucleus/Cytoplasm/Endoplasmic reticulum/Microsome
2	11.5	2	Nucleus/Golgi apparatus membrane
2	11	3	Cytoplasm/Cell projection/Cleavage furrow
2	11	2	Cytoplasm/Sarcoplasmic reticulum membrane
2	10.5	2	Cytoplasm/Late endosome membrane
2	10.5	3	Cytoplasm/Chromosome/Nucleus matrix
2	10.5	2	Cell membrane/Nucleus membrane
2	10	4	Nucleus/Cytoplasm/Cell membrane/Secreted
2	10	4	Nucleus/Cytoplasm/Membrane/Nucleus matrix
2	9.5	3	Cell membrane/Melanosome/Endoplasmic reticulum lumen
2	9.5	6	Nucleus/Cytoplasm/Cell membrane/Membrane/Cell junction/Cell projection
2	9	3	Cell membrane/Secreted/Cell projection
2	9	3	Nucleus/Endoplasmic reticulum membrane/Nucleus membrane
2	8.5	4	Cytoplasm/Cell membrane/Cell junction/Late endosome
2	8.5	3	Nucleus/Cytoplasm/Golgi apparatus membrane
2	8	2	Cell membrane/Mitochondrion outer membrane
2	8	3	Cytoplasm/Membrane/Sarcoplasmic reticulum
2	8	2	Nucleus/Early endosome membrane
2	7.5	3	Cytoplasm/Cell membrane/Mitochondrion
2	7.5	2	Nucleus/Golgi apparatus
2	7.5	3	Cell membrane/Cell projection/Early endosome membrane
2	7	4	Nucleus/Cytoplasm/Golgi apparatus membrane/Chromosome
2	6.5	4	Cytoplasm/Cell membrane/Cell junction/Golgi apparatus
2	6	2	Membrane/Endoplasmic reticulum lumen
2	6	2	Cell membrane/Sarcoplasmic reticulum membrane
2	6	3	Cell membrane/Cytoplasmic vesicle/Melanosome
2	5.5	4	Cytoplasm/Cell junction/Cell projection/Apical cell membrane
2	5.5	3	Cytoplasm/Midbody/Cleavage furrow
2	5.5	3	Cytoplasm/Cell projection/Golgi apparatus
2	5.5	3	Cell membrane/Melanosome/Early endosome membrane
2	5	3	Cell membrane/Endoplasmic reticulum membrane/Cell junction
2	5	2	Cytoplasmic vesicle/Recycling endosome membrane
2	5	3	Cytoplasm/Cytoplasmic vesicle/Lysosome
2	4.5	3	Cell membrane/Cell junction/Cytoplasmic vesicle membrane
2	4.5	2	Cell membrane/Recycling endosome membrane
2	4.5	2	Cell membrane/Endosome
2	4.5	2	Cell membrane/Cell surface
2	4.5	2	Cell junction/Cytoplasmic vesicle membrane
2	4	3	Cytoplasm/Cell membrane/Nucleus membrane
2	4	3	Cell membrane/Membrane/Cytoplasmic vesicle
2	4	4	Nucleus/Cytoplasm/Mitochondrion/Mitochondrion matrix
2	4	2	Secreted/Endomembrane system
2	4	4	Cytoplasm/Cell membrane/Endoplasmic reticulum membrane/Golgi apparatus membrane
2	3.5	2	Cell membrane/Mitochondrion inner membrane
2	3.5	2	Cell membrane/Myelin membrane
2	3	3	Cell membrane/Membrane/Cell junction
2	3	4	Nucleus/Cytoplasm/Chromosome/Nucleus membrane
2	3	3	Nucleus/Cytoplasm/Mitochondrion intermembrane space
2	3	3	Cytoplasm/Golgi apparatus/Golgi apparatus membrane
2	3	2	Cell membrane/Endoplasmic reticulum
2	2.5	3	Cytoplasm/Cell projection/Endomembrane system
2	2.5	3	Cytoplasm/Golgi apparatus/Cytoplasmic vesicle
2	2.5	3	Cell membrane/Early endosome membrane/Recycling endosome membrane
2	2.5	2	Cell junction/Cell projection
2	2.5	2	Endosome membrane/Mitochondrion outer membrane
2	2.5	3	Cytoplasm/Mitochondrion/Peroxisome
2	2.5	3	Lysosome/Early endosome/Late endosome
2	2	4	Nucleus/Cytoplasm/Nucleus speckle/Nucleus matrix
2	2	2	Cell junction/Apical cell membrane
2	2	3	Cytoplasm/Membrane/Cytoplasmic vesicle membrane
2	1.5	4	Cytoplasm/Cell membrane/Early endosome/Recycling endosome
2	1.5	3	Nucleus/Chromosome/Nucleus matrix
2	1.5	3	Cytoplasm/Mitochondrion/Mitochondrion intermembrane space
2	1.5	3	Endoplasmic reticulum membrane/Cytoplasmic vesicle/Endoplasmic reticulum-Golgi intermediate compartment membrane
2	1.5	3	Cell projection/Apical cell membrane/Basolateral cell membrane
2	1.5	2	Membrane/Cytoplasmic vesicle
2	1.5	1	Late endosome
2	1.5	4	Secreted/Cell projection/Apical cell membrane/Basolateral cell membrane
2	1.5	2	Cytoplasm/Basolateral cell membrane
2	1.5	2	Mitochondrion matrix/Peroxisome
2	1	3	Cell membrane/Golgi apparatus/Endoplasmic reticulum
2	1	3	Endoplasmic reticulum membrane/Golgi apparatus/Golgi apparatus membrane
2	1	2	Cell membrane/Membrane raft
2	1	2	Cell membrane/Virion
2	1	2	Cytoplasmic vesicle/Endoplasmic reticulum
2	1	3	Cell membrane/Secreted/Golgi apparatus
2	1	2	Cell membrane/Nucleus envelope
2	1	2	Cell membrane/Late endosome
2	1	2	Endoplasmic reticulum lumen/Endoplasmic reticulum-Golgi intermediate compartment
2	1	1	Melanosome
2	0.5	4	Nucleus/Cytoplasm/Golgi apparatus/Endoplasmic reticulum
2	0.5	3	Cytoplasm/Endoplasmic reticulum membrane/Cytoplasmic vesicle
2	0.5	3	Cytoplasm/Cell junction/Cytoplasmic vesicle
2	0.5	3	Cell membrane/Secreted/Apical cell membrane
2	0.5	3	Cell membrane/Endoplasmic reticulum membrane/Sarcoplasmic reticulum membrane
2	0.5	3	Cell membrane/Apical cell membrane/Basolateral cell membrane
2	0.5	2	Cytoplasm/Mitochondrion intermembrane space
2	0.5	2	Membrane/Apical cell membrane
2	0.5	2	Membrane/Endosome
2	0.5	2	Secreted/Endoplasmic reticulum lumen
2	0.5	2	Secreted/Cell surface
2	0.5	2	Mitochondrion outer membrane/Peroxisome
2	0.5	2	Cytoplasmic vesicle membrane/Melanosome
2	0.5	1	Basal cell membrane
2	0	4	Endoplasmic reticulum membrane/Golgi apparatus/Cytoplasmic vesicle/Endoplasmic reticulum-Golgi intermediate compartment membrane
2	0	4	Golgi apparatus/Cytoplasmic vesicle/Early endosome/Recycling endosome
2	0	3	Cytoplasm/Cell membrane/Lipid droplet
2	0	3	Cytoplasm/Endoplasmic reticulum membrane/Nucleus membrane
2	0	3	Cytoplasm/Mitochondrion/Cell projection
2	0	3	Cytoplasm/Cell projection/Perikaryon
2	0	3	Cytoplasm/Endosome membrane/Early endosome
2	0	3	Secreted/Golgi apparatus/Endoplasmic reticulum
2	0	3	Endoplasmic reticulum membrane/Golgi apparatus membrane/Lipid droplet
2	0	3	Golgi apparatus/Cytoplasmic vesicle/Early endosome membrane
2	0	3	Golgi apparatus/Endoplasmic reticulum/Cell surface
2	0	2	Cytoplasm/Lysosome membrane
2	0	2	Cytoplasm/Recycling endosome
2	0	2	Cell membrane/Apical cell membrane
2	0	2	Cell membrane/Mitochondrion membrane
2	0	2	Endoplasmic reticulum membrane/Cytoplasmic vesicle membrane
2	0	2	Endoplasmic reticulum membrane/Lipid droplet
2	0	2	Cell projection/Cytoplasmic vesicle
2	0	2	Golgi apparatus/Late endosome membrane
2	0	2	Chromosome/Nucleus speckle
2	0	2	Mitochondrion inner membrane/Mitochondrion matrix
2	0	2	Mitochondrion inner membrane/Mitochondrion membrane
2	0	2	Lysosome membrane/Late endosome
2	0	2	Lipid droplet/Preautophagosomal structure membrane
1	270	4	Nucleus/Cytoplasm/Endoplasmic reticulum/Mitochondrion matrix
1	208	4	Nucleus/Cytoplasm/Cell membrane/Mitochondrion inner membrane
1	193	4	Nucleus/Cytoplasm/Golgi apparatus/Endosome
1	172	4	Nucleus/Cytoplasm/Cell membrane/Mitochondrion membrane
1	159	8	Nucleus/Cell membrane/Secreted/Endoplasmic reticulum membrane/Golgi apparatus membrane/Endosome membrane/Nucleus membrane/Endosome
1	145	5	Nucleus/Cytoplasm/Cell membrane/Mitochondrion/Cell projection
1	108	4	Nucleus/Cytoplasm/Mitochondrion/Nucleus membrane
1	84	3	Cytoplasm/Cell membrane/Midbody
1	74	3	Endoplasmic reticulum membrane/Mitochondrion outer membrane/Nucleus membrane
1	73	4	Cell membrane/Membrane/Golgi apparatus membrane/Membrane raft
1	69	5	Nucleus/Cytoplasm/Cell membrane/Golgi apparatus/Golgi apparatus membrane
1	68	5	Cell membrane/Membrane/Endoplasmic reticulum membrane/Cell junction/Basolateral cell membrane
1	67	3	Cytoplasm/Cell junction/Endosome
1	66	5	Cytoplasm/Cell membrane/Cell projection/Midbody/Cleavage furrow
1	64	4	Nucleus/Cytoplasm/Cell membrane/Membrane raft
1	62	6	Cell membrane/Cell junction/Cell projection/Melanosome/Cleavage furrow/Recycling endosome
1	59	4	Nucleus/Cytoplasm/Nucleus speckle/Nucleus membrane
1	58	5	Nucleus/Cytoplasm/Cell membrane/Cell projection/Perikaryon
1	57	7	Nucleus/Cytoplasm/Mitochondrion/Cell projection/Cytoplasmic vesicle/Endoplasmic reticulum/Lysosome
1	56	4	Nucleus/Cytoplasm/Endoplasmic reticulum membrane/Early endosome membrane
1	55	9	Nucleus/Cytoplasm/Cell membrane/Membrane/Cell junction/Cell projection/Golgi apparatus/Cytoplasmic vesicle/Lysosome
1	53	3	Cell membrane/Cytoplasmic vesicle/Lysosome lumen
1	52	6	Cytoplasm/Cytoplasmic vesicle/Mitochondrion inner membrane/Mitochondrion matrix/Mitochondrion outer membrane/Nucleus membrane
1	52	4	Nucleus/Cytoplasm/Early endosome/Recycling endosome
1	52	3	Endoplasmic reticulum membrane/Golgi apparatus membrane/Cell surface
1	50	4	Nucleus/Cytoplasm/Cell membrane/Melanosome
1	49	6	Nucleus/Cytoplasm/Cell membrane/Cell junction/Cell projection/Perikaryon
1	47	3	Nucleus/Cytoplasm/Membrane raft
1	47	3	Cytoplasm/Endosome/Early endosome membrane
1	44	4	Cytoplasm/Cell projection/Apical cell membrane/Endomembrane system
1	44	2	Nucleus/Myelin membrane
1	43	7	Nucleus/Cytoplasm/Cell membrane/Secreted/Cell junction/Cytoplasmic vesicle/Early endosome
1	43	3	Cell membrane/Secreted/Golgi apparatus membrane
1	42	3	Membrane/Cytoplasmic vesicle membrane/Melanosome
1	42	2	Membrane/Membrane raft
1	41	3	Cytoplasm/Melanosome/Endoplasmic reticulum lumen
1	40	3	Nucleus/Membrane/Nucleus membrane
1	39	4	Cell membrane/Secreted/Cytoplasmic vesicle/Endoplasmic reticulum
1	39	4	Cell membrane/Cell junction/Golgi apparatus/Endosome
1	39	3	Cytoplasm/Mitochondrion/Endosome
1	39	3	Endoplasmic reticulum membrane/Endoplasmic reticulum/Melanosome
1	38	10	Secreted/Mitochondrion/Cell projection/Golgi apparatus/Cytoplasmic vesicle/Mitochondrion inner membrane/Endoplasmic reticulum/Mitochondrion outer mem
1	38	4	Nucleus/Cytoplasm/Membrane/Cell junction
1	37	4	Nucleus/Cytoplasm/Cell membrane/Cytoplasmic vesicle
1	36	5	Nucleus/Cytoplasm/Cell membrane/Membrane/Cytoplasmic vesicle
1	36	4	Cell membrane/Membrane/Cell junction/Cell projection
1	35	6	Nucleus/Cytoplasm/Cytoplasmic vesicle/Endoplasmic reticulum/Lysosome/Late endosome
1	35	2	Endoplasmic reticulum/Sarcoplasmic reticulum
1	34	5	Nucleus/Cytoplasm/Membrane/Secreted/Mitochondrion
1	33	5	Cytoplasm/Secreted/Endoplasmic reticulum lumen/Cell surface/Sarcoplasmic reticulum lumen
1	33	4	Cytoplasm/Cell membrane/Cell junction/Early endosome
1	33	4	Cytoplasm/Cell membrane/Golgi apparatus/Cytoplasmic vesicle
1	33	3	Cell membrane/Late endosome membrane/Early endosome membrane
1	32	4	Nucleus/Cytoplasm/Membrane/Late endosome membrane
1	32	3	Cytoplasm/Chromosome/Nucleus speckle
1	31	5	Nucleus/Cytoplasm/Cell junction/Mitochondrion/Mitochondrion outer membrane
1	31	3	Nucleus/Apical cell membrane/Endomembrane system
1	30	4	Nucleus/Cytoplasm/Membrane/Melanosome
1	30	4	Nucleus/Cytoplasm/Membrane/Endosome
1	29	6	Nucleus/Cytoplasm/Cell membrane/Membrane/Cell projection/Cytoplasmic vesicle
1	29	5	Nucleus/Cytoplasm/Cell junction/Cell projection/Golgi apparatus
1	29	4	Nucleus/Nucleus speckle/Nucleus envelope/Nucleus lamina
1	29	4	Cytoplasm/Cell membrane/Membrane/Early endosome membrane
1	29	3	Cytoplasm/Cell junction/Midbody
1	28	6	Nucleus/Cytoplasm/Cell membrane/Endoplasmic reticulum membrane/Cell junction/Melanosome
1	28	4	Cytoplasm/Cell membrane/Cell junction/Endomembrane system
1	28	3	Nucleus/Cell membrane/Mitochondrion
1	28	2	Cytoplasm/Rough endoplasmic reticulum
1	27	5	Nucleus/Cell membrane/Secreted/Lysosome lumen/Cytoplasmic vesicle lumen
1	27	5	Cytoplasm/Membrane/Golgi apparatus membrane/Cytoplasmic vesicle/Cytoplasmic vesicle membrane
1	27	5	Cell membrane/Cell junction/Lysosome/Early endosome/Late endosome
1	27	4	Cytoplasm/Membrane/Cell junction/Apical cell membrane
1	27	3	Nucleus/Chromosome/Nucleus lamina
1	26	4	Membrane/Lysosome/Melanosome/Late endosome
1	24	5	Nucleus/Cytoplasm/Cell membrane/Secreted/Apical cell membrane
1	24	4	Cytoplasm/Cell membrane/Cell projection/Golgi apparatus membrane
1	24	4	Cell junction/Cell projection/Cytoplasmic vesicle/Endomembrane system
1	23	6	Nucleus/Cytoplasm/Cell membrane/Endosome/Midbody/Cleavage furrow
1	23	6	Nucleus/Cytoplasm/Endoplasmic reticulum membrane/Golgi apparatus membrane/Lysosome/Mitochondrion outer membrane
1	23	6	Cytoplasm/Membrane/Golgi apparatus/Endoplasmic reticulum/Melanosome/Early endosome
1	23	5	Nucleus/Cytoplasm/Mitochondrion/Endoplasmic reticulum/Nucleus speckle
1	23	4	Cell membrane/Midbody/Cell surface/Cleavage furrow
1	23	3	Cytoplasm/Cell projection/Nucleus matrix
1	23	3	Cell membrane/Secreted/Cytoplasmic vesicle
1	22	7	Cytoplasm/Cell membrane/Membrane/Cell projection/Cytoplasmic vesicle/Melanosome/Early endosome membrane
1	22	7	Cytoplasm/Membrane/Endoplasmic reticulum membrane/Cell junction/Cell projection/Golgi apparatus membrane/Endosome membrane
1	22	4	Membrane/Cell junction/Cell projection/Endomembrane system
1	22	3	Nucleus/Cytoplasm/Cell surface
1	22	3	Cell membrane/Cell projection/Basolateral cell membrane
1	21	7	Nucleus/Cell membrane/Membrane/Cell junction/Cytoplasmic vesicle/Cytoplasmic vesicle membrane/Endosome
1	21	5	Nucleus/Cytoplasm/Cell membrane/Secreted/Mitochondrion matrix
1	21	4	Cytoplasm/Cell membrane/Secreted/Endosome
1	21	4	Cytoplasm/Cell membrane/Cell projection/Apical cell membrane
1	21	4	Cell membrane/Endoplasmic reticulum membrane/Cell junction/Cell projection
1	21	2	Endoplasmic reticulum/Early endosome membrane
1	20	8	Cytoplasm/Cell membrane/Cell projection/Golgi apparatus/Endosome membrane/Midbody/Recycling endosome membrane/Cleavage furrow
1	20	6	Nucleus/Cytoplasm/Cell membrane/Cytoplasmic vesicle/Midbody/Cleavage furrow
1	20	4	Nucleus/Cytoplasm/Membrane/Early endosome
1	20	4	Cytoplasm/Endoplasmic reticulum membrane/Golgi apparatus membrane/Late endosome membrane
1	20	3	Cytoplasm/Membrane/Melanosome
1	20	3	Cytoplasm/Cell junction/Nucleus matrix
1	19	4	Nucleus/Cytoplasm/Nucleus matrix/Microsome
1	19	4	Cell membrane/Cytoplasmic vesicle/Recycling endosome membrane/Cleavage furrow
1	19	2	Cell junction/Nucleus membrane
1	19	2	Midbody/Recycling endosome membrane
1	18	6	Membrane/Golgi apparatus/Endoplasmic reticulum/Cytoplasmic vesicle membrane/Endosome/Cell surface
1	18	5	Nucleus/Cytoplasm/Cell membrane/Endoplasmic reticulum/Endoplasmic reticulum-Golgi intermediate compartment
1	18	4	Nucleus/Cytoplasm/Cell projection/Cytoplasmic granule
1	18	4	Cytoplasm/Golgi apparatus membrane/Cytoplasmic vesicle/Endomembrane system
1	18	4	Cell membrane/Secreted/Golgi apparatus/Cytoplasmic vesicle
1	18	2	Membrane/Golgi apparatus membrane
1	17	5	Nucleus/Cytoplasm/Cell membrane/Cell junction/Nucleus matrix
1	17	5	Cytoplasm/Cell membrane/Secreted/Endoplasmic reticulum/Endosome
1	17	5	Cytoplasm/Cell membrane/Cell junction/Golgi apparatus/Cytoplasmic vesicle
1	17	5	Cytoplasm/Cell membrane/Cell projection/Mitochondrion inner membrane/Mitochondrion intermembrane space
1	17	5	Cytoplasm/Cell membrane/Golgi apparatus membrane/Cytoplasmic vesicle/Endoplasmic reticulum- Golgi intermediate compartment
1	17	5	Cytoplasm/Cell junction/Cell projection/Golgi apparatus/Golgi apparatus membrane
1	17	4	Nucleus/Cytoplasm/Cytoplasmic vesicle/Endomembrane system
1	17	3	Nucleus/Secreted/Cytoplasmic vesicle
1	17	2	Golgi apparatus membrane/Endoplasmic reticulum-Golgi intermediate compartment membrane
1	16	7	Nucleus/Cytoplasm/Cell membrane/Membrane/Cell projection/Golgi apparatus/Apical cell membrane
1	16	7	Nucleus/Cytoplasm/Secreted/Cytoplasmic vesicle/Endoplasmic reticulum/Mitochondrion membrane/Microsome
1	16	7	Nucleus/Cytoplasm/Mitochondrion/Chromosome/Nucleus speckle/Midbody/Cleavage furrow
1	16	5	Nucleus/Cytoplasm/Cell membrane/Secreted/Cell junction
1	16	5	Nucleus/Cytoplasm/Cell membrane/Endoplasmic reticulum membrane/Mitochondrion
1	16	5	Cytoplasm/Cell membrane/Cell junction/Cell projection/Cytoplasmic granule
1	16	4	Nucleus/Chromosome/Nucleus speckle/Nucleus matrix
1	16	4	Cytoplasm/Cell junction/Cell projection/Cell surface
1	16	4	Cell membrane/Membrane/Cell projection/Cytoplasmic vesicle
1	16	3	Cytoplasm/Cell junction/Mitochondrion matrix
1	16	2	Nucleus inner membrane/Nucleus outer membrane
1	15	6	Cell membrane/Secreted/Cell junction/Cell projection/Apical cell membrane/Membrane raft
1	15	5	Nucleus/Cytoplasm/Cell membrane/Cell projection/Nucleus speckle
1	15	5	Nucleus/Cytoplasm/Cytoplasmic vesicle/Early endosome membrane/Early endosome
1	15	4	Nucleus/Cytoplasm/Cell projection/Perikaryon
1	15	4	Nucleus/Endoplasmic reticulum membrane/Nucleus membrane/Endosome
1	15	3	Golgi apparatus membrane/Lysosome membrane/Endomembrane system
1	15	2	Cell junction/Nucleus speckle
1	14	6	Cytoplasm/Cell membrane/Golgi apparatus/Endoplasmic reticulum/Late endosome membrane/Early endosome membrane
1	14	5	Cytoplasm/Cell membrane/Cell projection/Golgi apparatus/Lysosome
1	14	5	Cell membrane/Cell projection/Golgi apparatus/Cytoplasmic vesicle/Recycling endosome membrane
1	14	4	Cytoplasm/Cytoplasmic vesicle/Early endosome/Recycling endosome
1	14	3	Nucleus/Cell junction/Perikaryon
1	14	3	Cytoplasm/Cell membrane/Cleavage furrow
1	13	5	Nucleus/Endoplasmic reticulum membrane/Cell junction/Cell projection/Golgi apparatus membrane
1	13	5	Cell membrane/Membrane/Endoplasmic reticulum membrane/Cell junction/Cell projection
1	13	4	Cytoplasm/Membrane/Cell junction/Cytoplasmic vesicle
1	13	4	Cytoplasm/Cell junction/Cell projection/Golgi apparatus
1	13	4	Cell membrane/Cell junction/Cell projection/Early endosome
1	13	3	Cytoplasm/Cell junction/Cornified envelope
1	13	3	Cytoplasm/Mitochondrion/Cytoplasmic vesicle
1	13	3	Cytoplasm/Endoplasmic reticulum/Cell surface
1	13	3	Cytoplasm/Late endosome membrane/Endosome
1	13	3	Cytoplasmic vesicle/Lysosome membrane/Late endosome membrane
1	13	3	Endoplasmic reticulum/Melanosome/Endoplasmic reticulum lumen
1	13	2	Mitochondrion/Lysosome membrane
1	13	2	Mitochondrion/Endomembrane system
1	12	5	Cell membrane/Endoplasmic reticulum membrane/Golgi apparatus/Lysosome/Endosome
1	12	5	Mitochondrion/Cytoplasmic vesicle/Endoplasmic reticulum/Nucleus membrane/Sarcoplasmic reticulum
1	12	4	Nucleus/Cytoplasm/Cell membrane/Endosome membrane
1	12	4	Cytoplasm/Cell membrane/Membrane/Golgi apparatus
1	12	4	Cytoplasm/Golgi apparatus/Endosome/Midbody
1	12	4	Cell membrane/Cell junction/Cell projection/Apical cell membrane
1	12	3	Membrane/Secreted/Cell junction
1	12	2	Nucleus/Perikaryon
1	12	2	Cell projection/Early endosome membrane
1	12	2	Mitochondrion membrane/Mitochondrion intermembrane space
1	11	6	Cytoplasm/Cell membrane/Membrane/Cell junction/Cell projection/Cytoplasmic vesicle membrane
1	11	6	Cytoplasm/Cell membrane/Cell junction/Cell projection/Golgi apparatus/Lysosome
1	11	6	Cytoplasm/Cell membrane/Cell projection/Golgi apparatus/Cytoplasmic vesicle/Cytoplasmic vesicle membrane
1	11	5	Nucleus/Cytoplasm/Cell membrane/Membrane/Mitochondrion
1	11	5	Nucleus/Cytoplasm/Membrane/Mitochondrion/Microsome
1	11	5	Cytoplasm/Cell membrane/Membrane/Cytoplasmic vesicle/Lysosome
1	11	4	Cell projection/Golgi apparatus/Endosome membrane/Early endosome membrane
1	11	3	Cytoplasm/Golgi apparatus membrane/Endosome membrane
1	11	3	Cytoplasm/Early endosome/Recycling endosome
1	11	3	Cell membrane/Membrane/Golgi apparatus membrane
1	11	3	Cell membrane/Cell projection/Cytoplasmic vesicle
1	10	8	Nucleus/Cytoplasm/Cell junction/Cytoplasmic vesicle/Endoplasmic reticulum/Endosome membrane/Cytoplasmic vesicle membrane/Melanosome membrane
1	10	8	Cell membrane/Membrane/Golgi apparatus/Lysosome/Endomembrane system/Early endosome/Cell surface/Late endosome
1	10	7	Cytoplasm/Cell membrane/Endoplasmic reticulum membrane/Mitochondrion outer membrane/Mitochondrion membrane/Sarcoplasmic reticulum membrane/Nucleus ou
1	10	6	Membrane/Cell projection/Golgi apparatus/Cytoplasmic vesicle/Endosome/Early endosome membrane
1	10	6	Endoplasmic reticulum membrane/Cell junction/Golgi apparatus/Cytoplasmic vesicle/Lysosome membrane/Late endosome membrane
1	10	5	Nucleus/Cytoplasm/Cell membrane/Cell junction/Mitochondrion
1	10	5	Cytoplasm/Membrane/Cell projection/Golgi apparatus/Endosome
1	10	4	Nucleus/Cytoplasm/Cell projection/Golgi apparatus membrane
1	10	4	Cytoplasm/Cell membrane/Cell projection/Nucleus speckle
1	10	4	Cytoplasm/Secreted/Golgi apparatus membrane/Cytoplasmic vesicle
1	10	4	Cell membrane/Membrane/Melanosome/Endosome
1	10	3	Nucleus/Golgi apparatus/Chromosome
1	10	3	Cytoplasm/Cell projection/Early endosome membrane
1	10	3	Cytoplasm/Golgi apparatus membrane/Mitochondrion outer membrane
1	10	3	Cytoplasm/Mitochondrion matrix/Mitochondrion intermembrane space
1	10	3	Membrane/Endoplasmic reticulum membrane/Mitochondrion membrane
1	10	2	Cell projection/Endoplasmic reticulum
1	10	2	Cytoplasmic vesicle membrane/Late endosome membrane
1	10	1	Recycling endosome
1	9	7	Nucleus/Cytoplasm/Membrane/Cell junction/Cell projection/Midbody/Cleavage furrow
1	9	6	Nucleus/Cytoplasm/Cell membrane/Membrane/Endoplasmic reticulum/Endoplasmic reticulum-Golgi intermediate compartment
1	9	5	Nucleus/Cytoplasm/Cell membrane/Membrane/Golgi apparatus membrane
1	9	5	Cytoplasm/Cell membrane/Membrane/Cell projection/Endomembrane system
1	9	5	Cell membrane/Lysosome membrane/Melanosome/Late endosome membrane/Endosome
1	9	4	Nucleus/Cytoplasm/Cell projection/Golgi apparatus
1	9	4	Nucleus/Cytoplasm/Cell projection/Basolateral cell membrane
1	9	4	Nucleus/Cytoplasm/Chromosome/Nucleus inner membrane
1	9	4	Cytoplasm/Cell membrane/Membrane/Cell junction
1	9	4	Cytoplasm/Cell membrane/Cell junction/Cytoplasmic vesicle
1	9	4	Cytoplasm/Cell membrane/Cell junction/Midbody
1	9	4	Cytoplasm/Membrane/Late endosome membrane/Endosome
1	9	4	Cytoplasm/Membrane/Mitochondrion membrane/Lipid droplet
1	9	4	Cytoplasm/Golgi apparatus/Cytoplasmic vesicle/Recycling endosome
1	9	3	Cytoplasm/Membrane/Endosome membrane
1	9	3	Cell membrane/Membrane/Endoplasmic reticulum membrane
1	9	3	Golgi apparatus membrane/Endosome membrane/Endomembrane system
1	9	2	Cell membrane/Late endosome membrane
1	9	2	Secreted/Microsome membrane
1	9	2	Secreted/Basolateral cell membrane
1	9	2	Apical cell membrane/Melanosome
1	8	7	Cytoplasm/Membrane/Cell junction/Cell projection/Golgi apparatus/Cytoplasmic vesicle/Endosome
1	8	6	Nucleus/Cytoplasm/Cell membrane/Cell junction/Cell projection/Endomembrane system
1	8	5	Nucleus/Cytoplasm/Cell membrane/Secreted/Mitochondrion
1	8	5	Nucleus/Cytoplasm/Mitochondrion inner membrane/Endoplasmic reticulum lumen/Mitochondrion intermembrane space
1	8	5	Cytoplasm/Secreted/Golgi apparatus/Nucleus membrane/Rough endoplasmic reticulum
1	8	5	Cytoplasm/Cell junction/Cell projection/Golgi apparatus/Cytoplasmic vesicle
1	8	4	Nucleus/Cytoplasm/Membrane/Endoplasmic reticulum membrane
1	8	4	Nucleus/Cell membrane/Secreted/Cell junction
1	8	4	Nucleus/Membrane/Golgi apparatus/Cytoplasmic vesicle
1	8	4	Cytoplasm/Cell membrane/Apical cell membrane/Basolateral cell membrane
1	8	4	Cytoplasm/Endoplasmic reticulum membrane/Golgi apparatus membrane/Endomembrane system
1	8	4	Cytoplasm/Midbody/Recycling endosome membrane/Cleavage furrow
1	8	4	Membrane/Endoplasmic reticulum/Mitochondrion outer membrane/Nucleus envelope
1	8	4	Endoplasmic reticulum membrane/Golgi apparatus membrane/Melanosome/Endoplasmic reticulum-Golgi intermediate compartment membrane
1	8	4	Cytoplasmic vesicle/Lysosome/Melanosome/Late endosome
1	8	3	Nucleus/Cytoplasm/Cytoplasmic vesicle membrane
1	8	3	Nucleus/Chromosome/Midbody
1	8	3	Cytoplasm/Chromosome/Nucleus membrane
1	8	3	Cell membrane/Secreted/Melanosome
1	8	3	Membrane/Early endosome/Recycling endosome
1	8	3	Cell junction/Cytoplasmic vesicle/Endoplasmic reticulum
1	8	3	Late endosome membrane/Midbody/Prevacuolar compartment membrane
1	8	2	Membrane/Late endosome
1	8	2	Endoplasmic reticulum membrane/Melanosome
1	7	7	Nucleus/Cytoplasm/Cell projection/Chromosome/Midbody/Perikaryon/Myelin membrane
1	7	7	Cell membrane/Membrane/Endoplasmic reticulum membrane/Golgi apparatus/Lysosome membrane/Endosome membrane/Nucleus membrane
1	7	6	Nucleus/Cytoplasm/Membrane/Cell projection/Golgi apparatus/Cytoplasmic vesicle
1	7	6	Cytoplasm/Golgi apparatus membrane/Cytoplasmic vesicle/Mitochondrion membrane/Early endosome membrane/Recycling endosome membrane
1	7	5	Nucleus/Cytoplasm/Cell junction/Midbody/Cleavage furrow
1	7	5	Nucleus/Cytoplasm/Chromosome/Nucleus membrane/Nucleus envelope
1	7	5	Cytoplasm/Cell projection/Chromosome/Midbody/Cleavage furrow
1	7	5	Endoplasmic reticulum membrane/Golgi apparatus/Cytoplasmic vesicle/Cytoplasmic vesicle membrane/Endoplasmic reticulum-Golgi intermediate compartment
1	7	4	Nucleus/Cytoplasm/Mitochondrion/Golgi apparatus
1	7	4	Nucleus/Cytoplasm/Endosome membrane/Late endosome membrane
1	7	4	Nucleus/Cytoplasm/Melanosome/Nucleus envelope
1	7	4	Nucleus/Cell membrane/Late endosome membrane/Cleavage furrow
1	7	4	Cytoplasm/Cell membrane/Cell junction/Cytoplasmic vesicle lumen
1	7	3	Cytoplasm/Cell membrane/Lateral cell membrane
1	7	3	Cytoplasm/Membrane/Endoplasmic reticulum membrane
1	7	3	Cytoplasm/Membrane/Preautophagosomal structure membrane
1	7	3	Cytoplasm/Lysosome/Cytoplasmic granule
1	7	3	Cell membrane/Endosome/Membrane raft
1	7	3	Secreted/Golgi apparatus/Cytoplasmic granule
1	7	3	Endoplasmic reticulum membrane/Mitochondrion membrane/Sarcoplasmic reticulum membrane
1	7	3	Mitochondrion/Mitochondrion outer membrane/Peroxisome
1	7	3	Endosome membrane/Endomembrane system/Late endosome membrane
1	7	2	Endoplasmic reticulum membrane/Endosome membrane
1	7	2	Mitochondrion/Nucleus membrane
1	7	2	Golgi apparatus membrane/Smooth endoplasmic reticulum membrane
1	6	6	Cytoplasm/Cell membrane/Cell junction/Cell projection/Golgi apparatus membrane/Cytoplasmic vesicle
1	6	6	Membrane/Secreted/Endoplasmic reticulum membrane/Golgi apparatus membrane/Cytoplasmic vesicle membrane/Nucleus membrane
1	6	5	Nucleus/Cytoplasm/Cell membrane/Mitochondrion/Membrane raft
1	6	5	Nucleus/Cytoplasm/Cell membrane/Golgi apparatus/Endoplasmic reticulum
1	6	5	Cytoplasm/Cell membrane/Membrane/Cell junction/Apical cell membrane
1	6	5	Cell membrane/Membrane/Cytoplasmic vesicle/Melanosome/Endosome
1	6	5	Cell membrane/Endoplasmic reticulum membrane/Golgi apparatus membrane/Cytoplasmic vesicle/Late endosome
1	6	4	Nucleus/Cytoplasm/Cell projection/Cytoplasmic vesicle membrane
1	6	4	Nucleus/Cytoplasm/Nucleus envelope/Nucleus outer membrane
1	6	4	Cell membrane/Secreted/Cell junction/Cell projection
1	6	4	Cell junction/Cytoplasmic vesicle/Mitochondrion outer membrane/Cytoplasmic vesicle membrane
1	6	3	Cytoplasm/Cell membrane/Nucleus envelope
1	6	3	Cytoplasm/Endoplasmic reticulum membrane/Microsome membrane
1	6	3	Cytoplasm/Cell junction/Lateral cell membrane
1	6	3	Cytoplasm/Mitochondrion/Perikaryon
1	6	3	Cytoplasm/Cell projection/Cytoplasmic vesicle membrane
1	6	3	Cytoplasm/Chromosome/Cleavage furrow
1	6	3	Cytoplasm/Endosome membrane/Nucleus matrix
1	6	3	Cytoplasm/Cytoplasmic vesicle membrane/Early endosome
1	6	3	Cytoplasm/Nucleus membrane/Nucleus matrix
1	6	3	Cytoplasm/Late endosome membrane/Midbody
1	6	3	Cell membrane/Membrane/Endosome
1	6	3	Cell membrane/Cell junction/Endomembrane system
1	6	3	Golgi apparatus membrane/Endosome membrane/Cytoplasmic vesicle membrane
1	6	2	Nucleus/Melanosome
1	6	2	Cell membrane/Mitochondrion matrix
1	6	2	Endoplasmic reticulum membrane/Endomembrane system
1	6	2	Mitochondrion/Mitochondrion outer membrane
1	5	7	Cytoplasm/Cell membrane/Membrane/Cell projection/Cytoplasmic vesicle membrane/Early endosome/Recycling endosome membrane
1	5	7	Cytoplasm/Membrane/Golgi apparatus/Cytoplasmic vesicle/Mitochondrion outer membrane/Endomembrane system/Peroxisome
1	5	6	Nucleus/Cytoplasm/Secreted/Golgi apparatus/Cytoplasmic vesicle/Endoplasmic reticulum
1	5	6	Cell membrane/Endoplasmic reticulum membrane/Golgi apparatus/Cytoplasmic vesicle/Melanosome/Endoplasmic reticulum-Golgi intermediate compartment memb
1	5	5	Nucleus/Cytoplasm/Cell membrane/Membrane/Cell projection
1	5	5	Nucleus/Cytoplasm/Cell membrane/Endoplasmic reticulum/Microsome
1	5	5	Cytoplasm/Golgi apparatus/Cytoplasmic vesicle/Endosome/Preautophagosomal structure membrane
1	5	4	Nucleus/Cytoplasm/Cell membrane/Nucleus membrane
1	5	4	Nucleus/Cytoplasm/Cell projection/Photoreceptor inner segment
1	5	4	Nucleus/Mitochondrion/Nucleus inner membrane/Nucleus outer membrane
1	5	4	Cytoplasm/Cell membrane/Cell projection/Endomembrane system
1	5	4	Cytoplasm/Mitochondrion/Golgi apparatus/Mitochondrion matrix
1	5	4	Cytoplasm/Chromosome/Midbody/Cytoplasmic granule
1	5	4	Cytoplasmic vesicle/Midbody/Recycling endosome membrane/Cleavage furrow
1	5	3	Nucleus/Cytoplasm/Endosome membrane
1	5	3	Nucleus/Cytoplasm/Microsome membrane
1	5	3	Nucleus/Endoplasmic reticulum membrane/Cytoplasmic vesicle
1	5	3	Cytoplasm/Membrane/Golgi apparatus membrane
1	5	3	Cytoplasm/Secreted/Mitochondrion intermembrane space
1	5	3	Cytoplasm/Endosome membrane/Lipid droplet
1	5	3	Cytoplasm/Microsome membrane/Early endosome membrane
1	5	3	Cell membrane/Membrane/Golgi apparatus
1	5	3	Cell membrane/Secreted/Endoplasmic reticulum membrane
1	5	3	Cell membrane/Secreted/Endosome
1	5	3	Golgi apparatus membrane/Endosome membrane/Endosome
1	5	3	Cytoplasmic vesicle/Early endosome/Recycling endosome
1	5	2	Nucleus/Endomembrane system
1	5	2	Cell membrane/Cleavage furrow
1	5	2	Cell projection/Recycling endosome membrane
1	5	2	Endomembrane system/Mitochondrion membrane
1	4	7	Cytoplasm/Cell membrane/Cell projection/Cytoplasmic vesicle membrane/Endosome/Early endosome membrane/Early endosome
1	4	7	Cell membrane/Cell junction/Cell projection/Golgi apparatus/Cytoplasmic vesicle/Cytoplasmic vesicle membrane/Recycling endosome membrane
1	4	6	Cytoplasm/Endoplasmic reticulum membrane/Golgi apparatus/Midbody/Cleavage furrow/Lipid droplet
1	4	6	Cytoplasm/Cell projection/Cytoplasmic vesicle/Cytoplasmic vesicle membrane/Nucleus membrane/Endoplasmic reticulum lumen
1	4	5	Nucleus/Cytoplasm/Membrane/Endosome/Late endosome
1	4	5	Cytoplasm/Cell membrane/Cell projection/Golgi apparatus/Chromosome
1	4	5	Cytoplasm/Membrane/Endosome/Early endosome/Late endosome
1	4	5	Cytoplasm/Golgi apparatus/Cytoplasmic vesicle/Endoplasmic reticulum/Cytoplasmic vesicle membrane
1	4	5	Cytoplasm/Golgi apparatus/Mitochondrion outer membrane/Endomembrane system/Rough endoplasmic reticulum membrane
1	4	5	Cell membrane/Secreted/Cell projection/Golgi apparatus/Cell surface
1	4	5	Cell membrane/Cell projection/Cytoplasmic vesicle/Endosome membrane/Early endosome
1	4	5	Golgi apparatus/Golgi apparatus membrane/Cytoplasmic vesicle/Early endosome membrane/Recycling endosome
1	4	4	Nucleus/Cytoplasm/Secreted/Endoplasmic reticulum
1	4	4	Nucleus/Cytoplasm/Mitochondrion/Cell projection
1	4	4	Cytoplasm/Cell membrane/Cell projection/Cytoplasmic vesicle
1	4	4	Cytoplasm/Cell junction/Cell projection/Cytoplasmic vesicle
1	4	4	Cytoplasm/Cell projection/Midbody/Cleavage furrow
1	4	4	Cytoplasm/Golgi apparatus membrane/Endosome membrane/Midbody
1	4	4	Cell membrane/Cell junction/Cell projection/Golgi apparatus membrane
1	4	4	Membrane/Secreted/Golgi apparatus/Endosome
1	4	3	Nucleus/Cytoplasm/Recycling endosome
1	4	3	Cytoplasm/Membrane/Apical cell membrane
1	4	3	Cytoplasm/Endoplasmic reticulum membrane/Chromosome
1	4	3	Cytoplasm/Nucleus speckle/Mitochondrion outer membrane
1	4	3	Endoplasmic reticulum membrane/Golgi apparatus membrane/Cytoplasmic vesicle
1	4	3	Endoplasmic reticulum membrane/Golgi apparatus membrane/Cytoplasmic vesicle membrane
1	4	3	Endoplasmic reticulum membrane/Microsome membrane/Nucleus membrane
1	4	3	Golgi apparatus/Cytoplasmic vesicle membrane/Endosome
1	4	3	Lysosome membrane/Late endosome membrane/Cytoplasmic granule
1	4	2	Cytoplasm/Cytoplasmic granule membrane
1	4	2	Secreted/Nucleus envelope
1	4	2	Secreted/Golgi apparatus lumen
1	4	2	Endoplasmic reticulum membrane/Endoplasmic reticulum
1	4	2	Mitochondrion inner membrane/Nucleus speckle
1	4	2	Late endosome membrane/Prevacuolar compartment membrane
1	4	2	Midbody/Late endosome
1	3	9	Nucleus/Cytoplasm/Cell membrane/Membrane/Cell junction/Cell projection/Nucleus membrane/Nucleus matrix/Nucleus envelope
1	3	7	Endoplasmic reticulum membrane/Cell projection/Golgi apparatus/Cytoplasmic vesicle/Endosome membrane/Cytoplasmic vesicle membrane/Recycling endosome
1	3	6	Cytoplasm/Cell membrane/Cell junction/Mitochondrion/Cytoplasmic vesicle membrane/Nucleus matrix
1	3	5	Nucleus/Cytoplasm/Membrane/Golgi apparatus/Nucleus matrix
1	3	5	Nucleus/Cytoplasm/Secreted/Mitochondrion/Microsome
1	3	5	Nucleus/Cytoplasm/Mitochondrion/Endosome/Early endosome
1	3	5	Cytoplasm/Cell membrane/Cell junction/Cytoplasmic vesicle/Cytoplasmic vesicle membrane
1	3	5	Cytoplasm/Membrane/Cell junction/Cell projection/Cytoplasmic granule
1	3	5	Cytoplasm/Membrane/Lysosome/Late endosome/Recycling endosome
1	3	5	Cytoplasm/Membrane/Endosome membrane/Early endosome/Late endosome
1	3	5	Cytoplasm/Cell projection/Golgi apparatus/Golgi apparatus membrane/Early endosome membrane
1	3	5	Membrane/Golgi apparatus membrane/Cytoplasmic vesicle/Late endosome membrane/Early endosome membrane
1	3	4	Nucleus/Cytoplasm/Cell membrane/Endoplasmic reticulum membrane
1	3	4	Nucleus/Cytoplasm/Cell membrane/Cytoplasmic granule
1	3	4	Nucleus/Cytoplasm/Golgi apparatus/Endoplasmic reticulum-Golgi intermediate compartment
1	3	4	Nucleus/Cytoplasm/Cytoplasmic vesicle/Nucleus speckle
1	3	4	Nucleus/Cytoplasm/Nucleus speckle/Cytoplasmic granule
1	3	4	Nucleus/Mitochondrion/Nucleus speckle/Nucleus matrix
1	3	4	Cytoplasm/Cell membrane/Golgi apparatus/Endoplasmic reticulum
1	3	4	Cytoplasm/Cell membrane/Apical cell membrane/Endomembrane system
1	3	4	Cytoplasm/Membrane/Mitochondrion/Mitochondrion outer membrane
1	3	4	Cytoplasm/Secreted/Cell junction/Cell surface
1	3	4	Cytoplasm/Cell junction/Golgi apparatus membrane/Cytoplasmic vesicle
1	3	4	Cytoplasm/Cell junction/Golgi apparatus membrane/Cytoplasmic vesicle membrane
1	3	4	Cytoplasm/Mitochondrion/Golgi apparatus/Golgi apparatus membrane
1	3	4	Cytoplasm/Golgi apparatus/Cytoplasmic vesicle/Endosome membrane
1	3	4	Cytoplasm/Golgi apparatus membrane/Cytoplasmic vesicle/Endoplasmic reticulum-Golgi intermediate compartment membrane
1	3	4	Cytoplasm/Chromosome/Midbody/Nucleus matrix
1	3	4	Cell membrane/Membrane/Apical cell membrane/Cell surface
1	3	4	Cell membrane/Secreted/Endosome lumen/Cytoplasmic granule lumen
1	3	4	Cell membrane/Cytoplasmic vesicle/Lysosome membrane/Lysosome lumen
1	3	4	Secreted/Cell junction/Golgi apparatus/Endoplasmic reticulum
1	3	3	Nucleus/Cell membrane/Cell projection
1	3	3	Cytoplasm/Cell membrane/Endosome
1	3	3	Cytoplasm/Cell membrane/Cytoplasmic granule
1	3	3	Cytoplasm/Endoplasmic reticulum membrane/Golgi apparatus
1	3	3	Cytoplasm/Endoplasmic reticulum membrane/Mitochondrion outer membrane
1	3	3	Cytoplasm/Mitochondrion/Early endosome
1	3	3	Cytoplasm/Golgi apparatus/Chromosome
1	3	3	Cytoplasm/Golgi apparatus membrane/Basolateral cell membrane
1	3	3	Cytoplasm/Cytoplasmic vesicle/Early endosome
1	3	3	Cytoplasm/Mitochondrion inner membrane/Midbody
1	3	3	Cell membrane/Membrane/Melanosome
1	3	3	Cell membrane/Cell junction/Lateral cell membrane
1	3	3	Cell membrane/Endosome membrane/Endomembrane system
1	3	3	Membrane/Golgi apparatus membrane/Endomembrane system
1	3	3	Secreted/Endoplasmic reticulum/Endomembrane system
1	3	3	Secreted/Golgi apparatus lumen/Cytoplasmic vesicle lumen
1	3	3	Cell junction/Cytoplasmic vesicle/Lysosome
1	3	3	Cell junction/Cytoplasmic vesicle/Rough endoplasmic reticulum
1	3	3	Golgi apparatus/Endoplasmic reticulum/Melanosome
1	3	2	Nucleus/Late endosome membrane
1	3	2	Nucleus/Lipid droplet
1	3	2	Cytoplasm/Microsome membrane
1	3	2	Cell membrane/Lipid droplet
1	3	2	Cell membrane/Nucleus inner membrane
1	3	2	Membrane/Lysosome lumen
1	3	2	Cell junction/Endomembrane system
1	3	2	Cytoplasmic vesicle/Endosome membrane
1	3	2	Mitochondrion outer membrane/Peroxisome membrane
1	3	2	Nucleus membrane/Sarcoplasmic reticulum
1	3	2	Late endosome membrane/Recycling endosome membrane
1	2	7	Nucleus/Cytoplasm/Cell membrane/Membrane/Mitochondrion/Endoplasmic reticulum/Microsome
1	2	7	Cell membrane/Endoplasmic reticulum membrane/Cell junction/Cell projection/Lipid droplet/Nucleus inner membrane/Nucleus outer membrane
1	2	6	Nucleus/Cytoplasm/Cell membrane/Cell junction/Cell projection/Cytoplasmic vesicle
1	2	6	Cytoplasm/Cell membrane/Membrane/Secreted/Cell projection/Cell surface
1	2	6	Cytoplasm/Membrane/Secreted/Golgi apparatus/Endoplasmic reticulum/Nucleus envelope
1	2	5	Nucleus/Cytoplasm/Cell membrane/Cell projection/Cytoplasmic vesicle
1	2	5	Nucleus/Cytoplasm/Cell membrane/Golgi apparatus/Cytoplasmic vesicle
1	2	5	Nucleus/Cytoplasm/Cell membrane/Endosome membrane/Endosome
1	2	5	Nucleus/Cytoplasm/Membrane/Endoplasmic reticulum/Endosome
1	2	5	Cytoplasm/Cell membrane/Endoplasmic reticulum membrane/Cell junction/Golgi apparatus membrane
1	2	5	Cell membrane/Membrane/Cytoplasmic vesicle membrane/Apical cell membrane/Cell surface
1	2	4	Nucleus/Cytoplasm/Cell membrane/Endoplasmic reticulum
1	2	4	Nucleus/Cytoplasm/Membrane/Endoplasmic reticulum
1	2	4	Nucleus/Cytoplasm/Mitochondrion outer membrane/Mitochondrion membrane
1	2	4	Nucleus/Cytoplasm/Apical cell membrane/Lateral cell membrane
1	2	4	Nucleus/Cytoplasm/Late endosome membrane/Endosome
1	2	4	Nucleus/Secreted/Cytoplasmic vesicle/Chromosome
1	2	4	Cytoplasm/Cell membrane/Membrane/Cell projection
1	2	4	Cytoplasm/Cell membrane/Membrane/Cytoplasmic vesicle
1	2	4	Cytoplasm/Cell membrane/Membrane/Endoplasmic reticulum
1	2	4	Cytoplasm/Cell membrane/Endoplasmic reticulum/Early endosome
1	2	4	Cytoplasm/Cell membrane/Endosome membrane/Recycling endosome membrane
1	2	4	Cytoplasm/Endoplasmic reticulum membrane/Cell projection/Sarcoplasmic reticulum membrane
1	2	4	Cytoplasm/Endoplasmic reticulum membrane/Endosome/Rough endoplasmic reticulum
1	2	4	Cytoplasm/Cell projection/Golgi apparatus/Endoplasmic reticulum
1	2	4	Cell membrane/Secreted/Cell junction/Basolateral cell membrane
1	2	4	Cell membrane/Secreted/Golgi apparatus membrane/Endosome membrane
1	2	4	Cell membrane/Endoplasmic reticulum membrane/Golgi apparatus/Endoplasmic reticulum-Golgi intermediate compartment membrane
1	2	4	Cell membrane/Lysosome membrane/Endosome membrane/Late endosome
1	2	4	Cell membrane/Endosome membrane/Cytoplasmic vesicle membrane/Endomembrane system
1	2	4	Membrane/Cell projection/Apical cell membrane/Membrane raft
1	2	4	Mitochondrion/Mitochondrion inner membrane/Endoplasmic reticulum/Mitochondrion outer membrane
1	2	4	Golgi apparatus/Lysosome membrane/Apical cell membrane/Melanosome membrane
1	2	4	Cytoplasmic vesicle/Lysosome membrane/Endomembrane system/Late endosome membrane
1	2	3	Nucleus/Cytoplasm/Microsome
1	2	3	Nucleus/Cytoplasm/Preautophagosomal structure membrane
1	2	3	Nucleus/Cytoplasm/Golgi apparatus lumen
1	2	3	Nucleus/Cell membrane/Cytoplasmic vesicle
1	2	3	Nucleus/Chromosome/Nucleus membrane
1	2	3	Cytoplasm/Cell membrane/Early endosome
1	2	3	Cytoplasm/Membrane/Lysosome membrane
1	2	3	Cytoplasm/Secreted/Golgi apparatus membrane
1	2	3	Cytoplasm/Secreted/Endoplasmic reticulum lumen
1	2	3	Cytoplasm/Secreted/Nucleus envelope
1	2	3	Cytoplasm/Golgi apparatus/Endosome membrane
1	2	3	Cytoplasm/Golgi apparatus/Endoplasmic reticulum-Golgi intermediate compartment
1	2	3	Cytoplasm/Golgi apparatus membrane/Cytoplasmic vesicle membrane
1	2	3	Cell membrane/Secreted/Endoplasmic reticulum
1	2	3	Cell membrane/Secreted/Lysosome membrane
1	2	3	Cell membrane/Secreted/Cell surface
1	2	3	Cell membrane/Cell projection/Endoplasmic reticulum
1	2	3	Membrane/Microsome membrane/Sarcoplasmic reticulum membrane
1	2	3	Endoplasmic reticulum membrane/Lysosome membrane/Endosome membrane
1	2	3	Endoplasmic reticulum membrane/Microsome membrane/Nucleus envelope
1	2	3	Golgi apparatus/Endoplasmic reticulum/Endoplasmic reticulum-Golgi intermediate compartment
1	2	3	Golgi apparatus/Early endosome/Late endosome
1	2	2	Membrane/Cell surface
1	2	2	Secreted/Cell projection
1	2	2	Secreted/Endoplasmic reticulum-Golgi intermediate compartment
1	2	2	Endoplasmic reticulum membrane/Lysosome membrane
1	2	2	Mitochondrion/Golgi apparatus membrane
1	2	2	Mitochondrion/Cytoplasmic vesicle
1	2	2	Golgi apparatus/Nucleus speckle
1	2	2	Golgi apparatus membrane/Early endosome membrane
1	2	2	Cytoplasmic vesicle/Recycling endosome
1	2	2	Endoplasmic reticulum/Lipid droplet
1	2	2	Lysosome/Melanosome
1	2	2	Endosome membrane/Microsome membrane
1	2	1	Preautophagosomal structure membrane
1	1	9	Cell membrane/Membrane/Cell junction/Mitochondrion/Cell projection/Golgi apparatus/Cytoplasmic vesicle/Endosome/Membrane raft
1	1	7	Cytoplasm/Secreted/Golgi apparatus/Endoplasmic reticulum/Lysosome/Endosome/Cell surface
1	1	6	Nucleus/Cytoplasm/Cell membrane/Membrane/Secreted/Endoplasmic reticulum
1	1	6	Nucleus/Cytoplasm/Cell membrane/Mitochondrion/Sarcoplasmic reticulum membrane/Nucleus outer membrane
1	1	6	Nucleus/Cytoplasm/Membrane/Cell junction/Cell projection/Cell surface
1	1	6	Nucleus/Cytoplasm/Cell junction/Golgi apparatus/Cytoplasmic vesicle/Early endosome
1	1	6	Cytoplasm/Cell membrane/Mitochondrion/Cell projection/Mitochondrion inner membrane/Mitochondrion intermembrane space
1	1	6	Cytoplasm/Membrane/Golgi apparatus/Cytoplasmic vesicle/Early endosome membrane/Endoplasmic reticulum- Golgi intermediate compartment
1	1	6	Cell membrane/Membrane/Cytoplasmic vesicle membrane/Apical cell membrane/Basolateral cell membrane/Microsome
1	1	5	Nucleus/Cytoplasm/Cell membrane/Mitochondrion/Golgi apparatus
1	1	5	Nucleus/Cytoplasm/Cell membrane/Nucleus speckle/Endomembrane system
1	1	5	Nucleus/Cytoplasm/Endoplasmic reticulum membrane/Cell projection/Perikaryon
1	1	5	Nucleus/Cytoplasm/Cytoplasmic vesicle/Endosome/Early endosome
1	1	5	Cytoplasm/Cell membrane/Membrane/Cell projection/Cytoplasmic vesicle
1	1	5	Cytoplasm/Cell membrane/Endoplasmic reticulum membrane/Golgi apparatus/Nucleus speckle
1	1	5	Cytoplasm/Endoplasmic reticulum membrane/Cytoplasmic vesicle/Endoplasmic reticulum-Golgi intermediate compartment membrane/Smooth endoplasmic reticul
1	1	5	Cytoplasm/Cell junction/Cell projection/Cytoplasmic vesicle/Endosome
1	1	5	Cytoplasm/Cytoplasmic vesicle/Early endosome/Late endosome/Recycling endosome
1	1	5	Cell membrane/Secreted/Cytoplasmic vesicle/Apical cell membrane/Endosome
1	1	5	Cell membrane/Golgi apparatus/Golgi apparatus membrane/Cytoplasmic vesicle/Recycling endosome membrane
1	1	5	Membrane/Golgi apparatus/Endoplasmic reticulum/Endosome/Cell surface
1	1	4	Nucleus/Cytoplasm/Cell membrane/Nucleus speckle
1	1	4	Nucleus/Cytoplasm/Membrane/Chromosome
1	1	4	Nucleus/Cytoplasm/Mitochondrion/Mitochondrion intermembrane space
1	1	4	Nucleus/Cell membrane/Endoplasmic reticulum membrane/Cell junction
1	1	4	Nucleus/Cell membrane/Cell junction/Cytoplasmic vesicle
1	1	4	Cytoplasm/Cell membrane/Cell projection/Late endosome
1	1	4	Cytoplasm/Cell membrane/Golgi apparatus/Vacuole
1	1	4	Cytoplasm/Membrane/Early endosome/Late endosome
1	1	4	Cytoplasm/Cell junction/Cell projection/Perikaryon
1	1	4	Cytoplasm/Cell junction/Cell projection/Mitochondrion envelope
1	1	4	Cell membrane/Secreted/Cell junction/Basal cell membrane
1	1	4	Cell membrane/Endoplasmic reticulum membrane/Cell projection/Golgi apparatus membrane
1	1	4	Cell membrane/Cell junction/Cell projection/Early endosome membrane
1	1	4	Cell membrane/Mitochondrion inner membrane/Mitochondrion intermembrane space/Membrane raft
1	1	4	Secreted/Melanosome/Endoplasmic reticulum lumen/Sarcoplasmic reticulum lumen
1	1	4	Endoplasmic reticulum membrane/Golgi apparatus/Cytoplasmic vesicle/Late endosome membrane
1	1	4	Endoplasmic reticulum membrane/Golgi apparatus/Melanosome/Endoplasmic reticulum-Golgi intermediate compartment membrane
1	1	4	Golgi apparatus membrane/Early endosome/Late endosome/Lysosome lumen
1	1	3	Nucleus/Cell membrane/Endoplasmic reticulum-Golgi intermediate compartment
1	1	3	Nucleus/Membrane/Cytoplasmic vesicle
1	1	3	Nucleus/Endoplasmic reticulum membrane/Mitochondrion membrane
1	1	3	Nucleus/Cell junction/Chromosome
1	1	3	Nucleus/Mitochondrion/Endomembrane system
1	1	3	Nucleus/Chromosome/Nucleus outer membrane
1	1	3	Cytoplasm/Cell membrane/Microsome membrane
1	1	3	Cytoplasm/Cell membrane/Nucleus matrix
1	1	3	Cytoplasm/Cell membrane/Recycling endosome membrane
1	1	3	Cytoplasm/Membrane/Cleavage furrow
1	1	3	Cytoplasm/Secreted/Cytoplasmic vesicle
1	1	3	Cytoplasm/Secreted/Peroxisome
1	1	3	Cytoplasm/Cell junction/Apical cell membrane
1	1	3	Cytoplasm/Cell projection/Photoreceptor inner segment
1	1	3	Cytoplasm/Endoplasmic reticulum/Lipid droplet
1	1	3	Cytoplasm/Mitochondrion membrane/Early endosome membrane
1	1	3	Cell membrane/Membrane/Cell projection
1	1	3	Cell membrane/Secreted/Basolateral cell membrane
1	1	3	Cell membrane/Secreted/Peroxisome membrane
1	1	3	Cell membrane/Secreted/Membrane raft
1	1	3	Cell membrane/Cell junction/Membrane raft
1	1	3	Cell membrane/Cell projection/Perikaryon
1	1	3	Cell membrane/Golgi apparatus/Cytoplasmic vesicle
1	1	3	Cell membrane/Endoplasmic reticulum/Cell surface
1	1	3	Cell membrane/Early endosome/Late endosome
1	1	3	Membrane/Late endosome membrane/Midbody
1	1	3	Secreted/Golgi apparatus membrane/Endosome membrane
1	1	3	Secreted/Cytoplasmic vesicle/Lysosome
1	1	3	Secreted/Endoplasmic reticulum/Lysosome
1	1	3	Endoplasmic reticulum membrane/Mitochondrion/Golgi apparatus membrane
1	1	3	Endoplasmic reticulum membrane/Golgi apparatus/Cytoplasmic vesicle
1	1	3	Endoplasmic reticulum membrane/Mitochondrion outer membrane/Microsome
1	1	3	Endoplasmic reticulum membrane/Nucleus membrane/Sarcoplasmic reticulum membrane
1	1	3	Cell junction/Cell projection/Recycling endosome
1	1	3	Cell junction/Apical cell membrane/Basolateral cell membrane
1	1	3	Golgi apparatus/Cytoplasmic vesicle/Early endosome
1	1	3	Lysosome membrane/Cytoplasmic vesicle membrane/Early endosome membrane
1	1	3	Apical cell membrane/Basolateral cell membrane/Cytoplasmic granule membrane
1	1	2	Nucleus/Mitochondrion membrane
1	1	2	Nucleus/Cytoplasmic granule
1	1	2	Cytoplasm/Sarcoplasmic reticulum
1	1	2	Cell membrane/Photoreceptor inner segment
1	1	2	Membrane/Mitochondrion outer membrane
1	1	2	Secreted/Cytoplasmic granule membrane
1	1	2	Endoplasmic reticulum membrane/Nucleus outer membrane
1	1	2	Cell junction/Lateral cell membrane
1	1	2	Mitochondrion/Endoplasmic reticulum lumen
1	1	2	Cell projection/Nucleus membrane
1	1	2	Cell projection/Mitochondrion membrane
1	1	2	Endoplasmic reticulum/Nucleus inner membrane
1	1	2	Lysosome membrane/Lysosome
1	1	2	Lysosome/Cytoplasmic granule
1	1	2	Nucleus membrane/Endoplasmic reticulum lumen
1	0	13	Nucleus/Cytoplasm/Cell membrane/Endoplasmic reticulum membrane/Cell junction/Cell projection/Golgi apparatus/Golgi apparatus membrane/Cytoplasmic ves
1	0	13	Cytoplasm/Membrane/Mitochondrion/Cell projection/Golgi apparatus/Cytoplasmic vesicle/Mitochondrion inner membrane/Endoplasmic reticulum/Mitochondrio
1	0	9	Nucleus/Cytoplasm/Membrane/Cell projection/Golgi apparatus/Cytoplasmic vesicle/Cytoplasmic granule/Perikaryon/Endoplasmic reticulum-Golgi intermediat
1	0	7	Cell membrane/Cell projection/Cytoplasmic vesicle/Endosome membrane/Early endosome membrane/Endoplasmic reticulum-Golgi intermediate compartment memb
1	0	7	Endoplasmic reticulum membrane/Mitochondrion/Golgi apparatus/Mitochondrion inner membrane/Endoplasmic reticulum/Mitochondrion outer membrane/Lipid dr
1	0	6	Nucleus/Cytoplasm/Cell membrane/Golgi apparatus membrane/Apical cell membrane/Membrane raft
1	0	6	Nucleus/Cytoplasm/Secreted/Mitochondrion/Endoplasmic reticulum/Microsome
1	0	6	Nucleus/Cytoplasm/Secreted/Cytoplasmic vesicle/Lysosome/Endosome
1	0	6	Nucleus/Cell membrane/Cell junction/Cell projection/Golgi apparatus/Endoplasmic reticulum
1	0	6	Cytoplasm/Cell membrane/Golgi apparatus/Apical cell membrane/Late endosome/Membrane raft
1	0	6	Cell membrane/Golgi apparatus/Lysosome membrane/Cytoplasmic vesicle membrane/Late endosome membrane/Early endosome membrane
1	0	5	Nucleus/Cytoplasm/Cell membrane/Secreted/Cell projection
1	0	5	Nucleus/Cytoplasm/Cell membrane/Nucleus speckle/Nucleus matrix
1	0	5	Nucleus/Cytoplasm/Endoplasmic reticulum membrane/Cell junction/Nucleus membrane
1	0	5	Nucleus/Cytoplasm/Endoplasmic reticulum membrane/Golgi apparatus/Endoplasmic reticulum-Golgi intermediate compartment membrane
1	0	5	Nucleus/Cytoplasm/Endoplasmic reticulum membrane/Golgi apparatus membrane/Mitochondrion membrane
1	0	5	Nucleus/Cytoplasm/Mitochondrion/Mitochondrion inner membrane/Mitochondrion matrix
1	0	5	Nucleus/Cytoplasm/Mitochondrion/Endoplasmic reticulum/Microsome
1	0	5	Nucleus/Cytoplasm/Mitochondrion/Mitochondrion matrix/Mitochondrion intermembrane space
1	0	5	Nucleus/Cytoplasm/Cell projection/Early endosome membrane/Early endosome
1	0	5	Nucleus/Cytoplasm/Cell projection/Midbody/Photoreceptor inner segment
1	0	5	Cytoplasm/Cell membrane/Membrane/Endoplasmic reticulum/Perikaryon
1	0	5	Cytoplasm/Cell membrane/Cell junction/Cell projection/Recycling endosome
1	0	5	Cytoplasm/Cell membrane/Cell junction/Cell projection/Perikaryon
1	0	5	Cytoplasm/Cell membrane/Cell junction/Apical cell membrane/Basolateral cell membrane
1	0	5	Cytoplasm/Cell membrane/Golgi apparatus/Endosome membrane/Nucleus outer membrane
1	0	5	Cytoplasm/Membrane/Endoplasmic reticulum membrane/Chromosome/Nucleus envelope
1	0	5	Cytoplasm/Membrane/Microsome membrane/Mitochondrion membrane/Rough endoplasmic reticulum membrane
1	0	5	Cytoplasm/Cell projection/Golgi apparatus/Endoplasmic reticulum/Early endosome
1	0	5	Cell membrane/Membrane/Cell projection/Golgi apparatus/Endosome
1	0	5	Cell membrane/Membrane/Golgi apparatus/Cytoplasmic vesicle/Apical cell membrane
1	0	5	Cell membrane/Membrane/Lysosome/Nucleus membrane/Rough endoplasmic reticulum
1	0	5	Cell membrane/Cell projection/Golgi apparatus/Endoplasmic reticulum/Apical cell membrane
1	0	5	Cell membrane/Golgi apparatus/Cytoplasmic vesicle/Endoplasmic reticulum/Cytoplasmic granule
1	0	5	Cell membrane/Golgi apparatus/Endoplasmic reticulum/Mitochondrion outer membrane/Endosome
1	0	5	Membrane/Lysosome membrane/Microsome membrane/Nucleus membrane/Mitochondrion membrane
1	0	5	Secreted/Endoplasmic reticulum membrane/Golgi apparatus/Melanosome/Endosome
1	0	5	Endoplasmic reticulum membrane/Golgi apparatus membrane/Lysosome membrane/Late endosome membrane/Nucleus inner membrane
1	0	5	Endoplasmic reticulum membrane/Golgi apparatus membrane/Cytoplasmic vesicle membrane/Early endosome membrane/Cleavage furrow
1	0	5	Golgi apparatus/Golgi apparatus membrane/Lysosome membrane/Late endosome membrane/Early endosome membrane
1	0	4	Nucleus/Cytoplasm/Cell membrane/Cytoplasmic vesicle membrane
1	0	4	Nucleus/Cytoplasm/Cell membrane/Early endosome
1	0	4	Nucleus/Cytoplasm/Membrane/Nucleus membrane
1	0	4	Nucleus/Cytoplasm/Cell projection/Chromosome
1	0	4	Nucleus/Cytoplasm/Golgi apparatus membrane/Midbody
1	0	4	Nucleus/Cytoplasm/Chromosome/Cytoplasmic granule
1	0	4	Nucleus/Cytoplasm/Chromosome/Nucleus matrix
1	0	4	Nucleus/Cytoplasm/Mitochondrion matrix/Mitochondrion intermembrane space
1	0	4	Nucleus/Cytoplasm/Endomembrane system/Endoplasmic reticulum- Golgi intermediate compartment membrane
1	0	4	Nucleus/Membrane/Golgi apparatus/Endoplasmic reticulum
1	0	4	Cytoplasm/Cell membrane/Endoplasmic reticulum membrane/Mitochondrion outer membrane
1	0	4	Cytoplasm/Cell membrane/Cell junction/Endoplasmic reticulum
1	0	4	Cytoplasm/Cell membrane/Mitochondrion/Mitochondrion matrix
1	0	4	Cytoplasm/Cell membrane/Cell projection/Cytoplasmic vesicle membrane
1	0	4	Cytoplasm/Cell membrane/Cytoplasmic vesicle/Endosome membrane
1	0	4	Cytoplasm/Cell membrane/Cytoplasmic vesicle/Cytoplasmic granule
1	0	4	Cytoplasm/Membrane/Cell junction/Cell projection
1	0	4	Cytoplasm/Cell junction/Mitochondrion/Cell projection
1	0	4	Cytoplasm/Mitochondrion/Golgi apparatus/Endoplasmic reticulum
1	0	4	Cytoplasm/Golgi apparatus/Golgi apparatus membrane/Cytoplasmic vesicle
1	0	4	Cytoplasm/Golgi apparatus/Cytoplasmic vesicle membrane/Endoplasmic reticulum-Golgi intermediate compartment
1	0	4	Cytoplasm/Cytoplasmic vesicle/Endoplasmic reticulum/Microsome
1	0	4	Cytoplasm/Mitochondrion matrix/Peroxisome/Peroxisome matrix
1	0	4	Cytoplasm/Lysosome/Late endosome membrane/Early endosome membrane
1	0	4	Cytoplasm/Apical cell membrane/Midbody/Lateral cell membrane
1	0	4	Cell membrane/Membrane/Secreted/Nucleus membrane
1	0	4	Cell membrane/Membrane/Endoplasmic reticulum membrane/Golgi apparatus membrane
1	0	4	Cell membrane/Membrane/Early endosome/Recycling endosome
1	0	4	Cell membrane/Secreted/Endoplasmic reticulum membrane/Endoplasmic reticulum
1	0	4	Cell membrane/Secreted/Golgi apparatus membrane/Rough endoplasmic reticulum
1	0	4	Cell membrane/Secreted/Lysosome membrane/Endosome membrane
1	0	4	Cell membrane/Endoplasmic reticulum membrane/Cell projection/Recycling endosome membrane
1	0	4	Cell membrane/Endoplasmic reticulum membrane/Golgi apparatus membrane/Microsome membrane
1	0	4	Cell membrane/Endoplasmic reticulum membrane/Cytoplasmic vesicle/Basolateral cell membrane
1	0	4	Cell membrane/Endoplasmic reticulum membrane/Endosome/Endoplasmic reticulum-Golgi intermediate compartment membrane
1	0	4	Cell membrane/Cell projection/Golgi apparatus membrane/Cytoplasmic vesicle
1	0	4	Cell membrane/Cell projection/Basolateral cell membrane/Apicolateral cell membrane
1	0	4	Cell membrane/Golgi apparatus/Endoplasmic reticulum/Lysosome
1	0	4	Cell membrane/Golgi apparatus/Lysosome membrane/Late endosome membrane
1	0	4	Cell membrane/Golgi apparatus/Endosome/Mitochondrion intermembrane space
1	0	4	Cell membrane/Golgi apparatus membrane/Lysosome membrane/Late endosome membrane
1	0	4	Cell membrane/Endoplasmic reticulum/Early endosome/Recycling endosome
1	0	4	Cell membrane/Endoplasmic reticulum/Endoplasmic reticulum-Golgi intermediate compartment membrane/Vacuole membrane
1	0	4	Membrane/Cytoplasmic vesicle/Lysosome/Endosome
1	0	4	Secreted/Golgi apparatus/Endoplasmic reticulum/Lysosome
1	0	4	Endoplasmic reticulum membrane/Mitochondrion/Endoplasmic reticulum/Mitochondrion outer membrane
1	0	4	Mitochondrion/Mitochondrion inner membrane/Endoplasmic reticulum/Peroxisome
1	0	4	Mitochondrion/Mitochondrion inner membrane/Mitochondrion matrix/Mitochondrion intermembrane space
1	0	4	Golgi apparatus/Cytoplasmic vesicle/Lysosome/Late endosome
1	0	4	Golgi apparatus/Endoplasmic reticulum/Early endosome/Recycling endosome membrane
1	0	4	Golgi apparatus/Cytoplasmic vesicle membrane/Apical cell membrane/Basolateral cell membrane
1	0	4	Golgi apparatus membrane/Cytoplasmic vesicle/Lysosome membrane/Recycling endosome membrane
1	0	3	Nucleus/Cell membrane/Golgi apparatus
1	0	3	Nucleus/Secreted/Chromosome
1	0	3	Nucleus/Secreted/Lysosome membrane
1	0	3	Nucleus/Endoplasmic reticulum membrane/Golgi apparatus membrane
1	0	3	Nucleus/Endoplasmic reticulum/Lipid droplet
1	0	3	Cytoplasm/Cell membrane/Nucleus speckle
1	0	3	Cytoplasm/Cell membrane/Mitochondrion membrane
1	0	3	Cytoplasm/Cell membrane/Sarcoplasmic reticulum
1	0	3	Cytoplasm/Membrane/Cytoplasmic granule
1	0	3	Cytoplasm/Membrane/Nucleus envelope
1	0	3	Cytoplasm/Membrane/Lipid droplet
1	0	3	Cytoplasm/Secreted/Endoplasmic reticulum
1	0	3	Cytoplasm/Endoplasmic reticulum membrane/Preautophagosomal structure membrane
1	0	3	Cytoplasm/Cell junction/Mitochondrion
1	0	3	Cytoplasm/Mitochondrion/Lipid droplet
1	0	3	Cytoplasm/Cell projection/Early endosome
1	0	3	Cytoplasm/Cell projection/Cytoplasmic granule
1	0	3	Cytoplasm/Cell projection/Golgi apparatus lumen
1	0	3	Cytoplasm/Golgi apparatus/Endoplasmic reticulum- Golgi intermediate compartment
1	0	3	Cytoplasm/Golgi apparatus membrane/Midbody
1	0	3	Cytoplasm/Chromosome/Midbody
1	0	3	Cytoplasm/Mitochondrion inner membrane/Mitochondrion matrix
1	0	3	Cell membrane/Secreted/Endomembrane system
1	0	3	Cell membrane/Endoplasmic reticulum membrane/Nucleus envelope
1	0	3	Cell membrane/Endoplasmic reticulum membrane/Endoplasmic reticulum-Golgi intermediate compartment membrane
1	0	3	Cell membrane/Endoplasmic reticulum membrane/Membrane raft
1	0	3	Cell membrane/Golgi apparatus/Endomembrane system
1	0	3	Cell membrane/Cytoplasmic vesicle/Lysosome membrane
1	0	3	Cell membrane/Lysosome membrane/Melanosome
1	0	3	Cell membrane/Cytoplasmic vesicle membrane/Nucleus membrane
1	0	3	Cell membrane/Cytoplasmic vesicle membrane/Apical cell membrane
1	0	3	Membrane/Secreted/Lipid droplet
1	0	3	Membrane/Endoplasmic reticulum membrane/Mitochondrion
1	0	3	Membrane/Endoplasmic reticulum membrane/Nucleus envelope
1	0	3	Membrane/Cell junction/Melanosome
1	0	3	Membrane/Cell junction/Lateral cell membrane
1	0	3	Membrane/Mitochondrion/Endoplasmic reticulum
1	0	3	Membrane/Mitochondrion/Mitochondrion outer membrane
1	0	3	Membrane/Golgi apparatus/Endoplasmic reticulum
1	0	3	Membrane/Golgi apparatus/Lysosome
1	0	3	Membrane/Golgi apparatus/Endoplasmic reticulum-Golgi intermediate compartment membrane
1	0	3	Membrane/Endoplasmic reticulum/Mitochondrion membrane
1	0	3	Membrane/Endoplasmic reticulum/Lipid droplet
1	0	3	Membrane/Lysosome membrane/Endosome membrane
1	0	3	Membrane/Lysosome membrane/Late endosome membrane
1	0	3	Secreted/Endoplasmic reticulum membrane/Golgi apparatus membrane
1	0	3	Secreted/Cell projection/Cell surface
1	0	3	Secreted/Golgi apparatus/Cytoplasmic vesicle
1	0	3	Secreted/Endoplasmic reticulum/Sarcoplasmic reticulum
1	0	3	Secreted/Endoplasmic reticulum lumen/Lysosome lumen
1	0	3	Endoplasmic reticulum membrane/Cell junction/Cell projection
1	0	3	Endoplasmic reticulum membrane/Mitochondrion/Microsome membrane
1	0	3	Endoplasmic reticulum membrane/Mitochondrion/Mitochondrion membrane
1	0	3	Endoplasmic reticulum membrane/Mitochondrion/Nucleus envelope
1	0	3	Endoplasmic reticulum membrane/Cell projection/Golgi apparatus membrane
1	0	3	Endoplasmic reticulum membrane/Golgi apparatus/Melanosome
1	0	3	Endoplasmic reticulum membrane/Golgi apparatus membrane/Early endosome membrane
1	0	3	Endoplasmic reticulum membrane/Endoplasmic reticulum/Microsome
1	0	3	Endoplasmic reticulum membrane/Sarcoplasmic reticulum membrane/Nucleus outer membrane
1	0	3	Cell junction/Cytoplasmic vesicle/Endosome
1	0	3	Cell junction/Lysosome membrane/Endosome membrane
1	0	3	Mitochondrion/Mitochondrion inner membrane/Mitochondrion intermembrane space
1	0	3	Golgi apparatus/Early endosome membrane/Recycling endosome
1	0	3	Golgi apparatus membrane/Lysosome membrane/Late endosome membrane
1	0	3	Cytoplasmic vesicle/Lysosome/Endosome
1	0	3	Cytoplasmic vesicle/Mitochondrion outer membrane/Peroxisome
1	0	3	Mitochondrion matrix/Sarcoplasmic reticulum membrane/Sarcoplasmic reticulum lumen
1	0	3	Early endosome/Midbody/Late endosome
1	0	3	Nucleus envelope/Nucleus outer membrane/Rough endoplasmic reticulum
1	0	2	Nucleus/Peroxisome
1	0	2	Nucleus/Nucleus envelope
1	0	2	Nucleus/Nucleus inner membrane
1	0	2	Cytoplasm/Mitochondrion inner membrane
1	0	2	Cytoplasm/Endoplasmic reticulum lumen
1	0	2	Cytoplasm/Recycling endosome membrane
1	0	2	Cytoplasm/Cleavage furrow
1	0	2	Cell membrane/Cytoplasmic granule membrane
1	0	2	Cell membrane/Vacuole membrane
1	0	2	Membrane/Mitochondrion inner membrane
1	0	2	Membrane/Lysosome
1	0	2	Membrane/Peroxisome
1	0	2	Membrane/Recycling endosome
1	0	2	Membrane/Microsome
1	0	2	Secreted/Endoplasmic reticulum membrane
1	0	2	Endoplasmic reticulum membrane/Basolateral cell membrane
1	0	2	Endoplasmic reticulum membrane/Nucleus inner membrane
1	0	2	Cell junction/Mitochondrion outer membrane
1	0	2	Cell junction/Peroxisome
1	0	2	Mitochondrion/Endoplasmic reticulum
1	0	2	Mitochondrion/Mitochondrion membrane
1	0	2	Mitochondrion/Mitochondrion intermembrane space
1	0	2	Mitochondrion/Peroxisome matrix
1	0	2	Cell projection/Mitochondrion inner membrane
1	0	2	Cell projection/Cell surface
1	0	2	Cell projection/Vacuole membrane
1	0	2	Golgi apparatus/Melanosome
1	0	2	Golgi apparatus/Endoplasmic reticulum-Golgi intermediate compartment membrane
1	0	2	Golgi apparatus membrane/Endoplasmic reticulum
1	0	2	Golgi apparatus membrane/Lysosome membrane
1	0	2	Golgi apparatus membrane/Nucleus inner membrane
1	0	2	Golgi apparatus membrane/Cytoplasmic granule membrane
1	0	2	Cytoplasmic vesicle/Mitochondrion inner membrane
1	0	2	Cytoplasmic vesicle/Early endosome membrane
1	0	2	Cytoplasmic vesicle/Peroxisome membrane
1	0	2	Chromosome/Nucleus membrane
1	0	2	Endoplasmic reticulum/Nucleus envelope
1	0	2	Lysosome membrane/Cytoplasmic vesicle membrane
1	0	2	Lysosome membrane/Lysosome lumen
1	0	2	Lysosome membrane/Vacuole membrane
1	0	2	Lysosome/Mitochondrion outer membrane
1	0	2	Lysosome/Endosome
1	0	2	Endosome membrane/Nucleus inner membrane
1	0	2	Cytoplasmic vesicle membrane/Early endosome membrane
1	0	2	Cytoplasmic vesicle membrane/Basolateral cell membrane
1	0	2	Microsome membrane/Early endosome membrane
1	0	2	Nucleus membrane/Basolateral cell membrane
1	0	2	Nucleus membrane/Sarcoplasmic reticulum membrane
1	0	2	Apical cell membrane/Basolateral cell membrane
1	0	2	Endomembrane system/Melanosome
1	0	2	Late endosome membrane/Endosome
1	0	2	Late endosome membrane/Early endosome membrane
1	0	2	Early endosome membrane/Recycling endosome membrane
1	0	2	Nucleus envelope/Nucleus inner membrane
1	0	1	Microsome membrane
1	0	1	Endoplasmic reticulum-Golgi intermediate compartment membrane
1	0	1	Membrane raft
1	0	1	Endoplasmic reticulum-Golgi intermediate compartment
1	0	1	Lysosome lumen
1	0	1	Golgi apparatus lumen
1	0	1	Virion
1	0	1	Peroxisome matrix
