# Supplementary material for: Multiple-Localization and Hub Proteins
Source: PLoS One. 2016 Jun 10;11(6):e0156455. doi: 10.1371/journal.pone.0156455 (PMC4902230; doi:10.1371/journal.pone.0156455)
Supplement: S9 Table — (XLSX) [file pone.0156455.s013.xlsx]

## Sheet: sw.ppi.iid.nc.pl.hub.out
Table S9: Hub proteins localized in both the nucleus and cytoplasm
Protein	Uniprot	HPRD	PPI	IDEAL
Histone acetyltransferase p300	Q09472	4078	209	70
CREB-binding protein	Q92793	2534	198	92
Mothers against decapentaplegic homolog 3	P84022	4380	182	113
Mothers against decapentaplegic homolog 2	Q15796	3221	165	127
Mitogen-activated protein kinase 1	P28482	1496	160
Ataxin-1	P54253	3333	159
Mothers against decapentaplegic homolog 4	Q13485	2995	150	132
Androgen receptor	P10275	2437	150	20
Coiled-coil domain-containing protein 85B	Q15834	16101	129
Mitogen-activated protein kinase 3	P27361	3479	115
Transcription factor p65	Q04206	1241	113	207
Mothers against decapentaplegic homolog 9	O15198	4484	110
Mothers against decapentaplegic homolog 1	Q15797	3356	109	174
SUMO-conjugating enzyme UBC9	P63279	9045	103
MyoD family inhibitor	Q99750	7280	102
Signal transducer and activator of transcription 3	P40763	26	101
Tyrosine-protein phosphatase non-receptor type 6	P29350	1475	96
40S ribosomal protein S27a	P62979	1878	91
Elongation factor 1-alpha 1	P68104	559	90
Transcription factor Sp1	P08047	1796	88	266
Mitogen-activated protein kinase 14	Q16539	2619	84	280
Histone acetyltransferase KAT5	Q92993	3245	77
Signal transducer and activator of transcription 1-alpha/beta	P42224	2777	76	46
Chromodomain-helicase-DNA-binding protein 3	Q12873	9071	73
Nuclear factor NF-kappa-B p50 subunit	P19838	1238	72
COP9 signalosome complex subunit 6	Q7L5N1	16735	72
Serine/threonine-protein phosphatase PP1-alpha catalytic subunit	P62136	15942	70	311
Mitogen-activated protein kinase 8	P45983	3100	70	270
Histone deacetylase 2	Q92769	5521	66
NF-kappa-B inhibitor alpha	P25963	1235	61
Melanoma-associated antigen 11	P43364	2281	59
Huntingtin	P42858	883	59
E3 ubiquitin-protein ligase Mdm2	Q00987	1272	57	163
Cyclin-dependent kinase inhibitor 1	P38936	298	57	43
Retinoic acid receptor alpha	P10276	6769	54	365
Inhibitor of nuclear factor kappa-B kinase subunit alpha	O15111	2811	53
Signal transducer and activator of transcription 5A	P42229	3301	52
Large proline-rich protein BAG6	P46379	808	52
RNA-binding protein with multiple splicing	Q93062	11870	47
Nuclear receptor coactivator 3	Q9Y6Q9	3570	47	110
NF-kappa-B essential modulator	Q9Y6K9	2217	45
Exportin-1	O14980	3975	45	357
Ubiquilin-1	Q9UMX0	5440	44
Keratin, type I cytoskeletal 18	P05783	1020	44
Hypoxia-inducible factor 1-alpha	Q16665	4517	44	85
Mothers against decapentaplegic homolog 7	O15105	4241	43	135
Protein arginine N-methyltransferase 1	Q99873	4257	42
Signal transducer and activator of transcription 5B	P51692	5037	41
Ubiquitin carboxyl-terminal hydrolase 7	Q93009	3950	40	176
Mitogen-activated protein kinase 9	P45984	4206	39
Histone deacetylase 4	P56524	5610	39
Importin subunit alpha-1	P52292	2818	38	153
Four and a half LIM domains protein 2	Q14192	4026	38
DAZ-associated protein 2	Q15038	8463	37
Protein 4.1	P11171	558	36
Histone deacetylase 5	Q9UQL6	9246	36
Tumor protein p73	O15350	3587	35
Peroxisome proliferator-activated receptor gamma	P37231	3288	35	41
Mothers against decapentaplegic homolog 5	Q99717	4381	35
Interferon-induced, double-stranded RNA-activated protein kinase	P19525	1468	35
Heat shock factor protein 1	Q00613	778	34
Dual specificity mitogen-activated protein kinase kinase 1	Q02750	1469	34
Homeodomain-interacting protein kinase 2	Q9H2X6	6039	32
Cyclin-dependent kinase 9	P50750	16016	32
Nuclear factor NF-kappa-B p52 subunit	Q00653	1239	31
Docking protein 1	Q99704	4228	31
C-terminal-binding protein 1	Q13363	4015	31
S-phase kinase-associated protein 2	Q13309	3256	30	321
Ribosomal protein S6 kinase alpha-1	Q15418	3402	30
Protein C-ets-1	P14921	1260	30	25
Exosome component 10	Q01780	16180	30
Exosome complex component MTR3	Q5RKV6	12107	30
NF-kappa-B inhibitor beta	Q15653	7260	29
Myc box-dependent-interacting protein 1	O00499	3150	29
G2/mitotic-specific cyclin-B1	P14635	454	29	141
E3 ubiquitin-protein ligase SIAH1	Q8IUQ4	3736	29	120
Ran-binding protein 9	Q96S59	4835	28
Peroxisome proliferator-activated receptor gamma coactivator 1-alpha	Q9UBK2	5155	28	103
Eukaryotic translation initiation factor 6	P56537	4221	28
26S proteasome non-ATPase regulatory subunit 11	O00231	5119	28
Small nuclear ribonucleoprotein-associated proteins B and B'	P14678	1655	27	143
Polyadenylate-binding protein 1	P11940	5247	27	193
F-box/WD repeat-containing protein 1A	Q9Y297	4596	27	254
Cyclin-A2	P20248	453	27	32
ATP-dependent RNA helicase A	Q08211	4386	27
Transcription intermediary factor 1-alpha	O15164	4556	26	289
Transcription factor SOX-10	P56693	3752	26
Regulator of nonsense transcripts 1	Q92900	3254	26	325
Nuclear receptor subfamily 4 group A member 1	P22736	744	26
DNA-binding protein inhibitor ID-2	Q02363	2664	26
Breast cancer metastasis-suppressor 1	Q9HCU9	5879	26
Serine/threonine-protein kinase Chk1	O14757	4356	25
Ribosomal protein S6 kinase alpha-5	O75582	6789	25
Poly(rC)-binding protein 1	Q15365	3128	25
Nucleolin	P19338	1245	25
Homeodomain-interacting protein kinase 3	Q9H422	5111	25
Forkhead box protein O1	Q12778	645	25
Exosome complex component RRP41	Q9NPD3	16221	25
E3 SUMO-protein ligase PIAS3	Q9Y6X2	9068	25
B-cell lymphoma 3 protein	P20749	179	25
Aryl hydrocarbon receptor	P35869	2596	25
Suppressor of fused homolog	Q9UMX1	6124	24
Protein PRRC2A	P48634	807	24
Nucleophosmin	P06748	1246	24	295
Neural Wiskott-Aldrich syndrome protein	O00401	5448	24	256
E3 ubiquitin-protein ligase XIAP	P98170	2094	24
Proteasome subunit alpha type-3	P25788	1463	23
Probable ATP-dependent RNA helicase DDX20	Q9UHI6	5859	23
Nuclear pore glycoprotein p62	P37198	5782	23
M-phase phosphoprotein 6	Q99547	16111	23
Elongator complex protein 1	O95163	4763	23
E3 ubiquitin-protein ligase ARIH2	O95376	9286	23
Breast cancer type 2 susceptibility protein	P51587	2554	23	237
Apoptosis-stimulating of p53 protein 2	Q13625	11803	23	124
Tumor necrosis factor receptor type 1-associated DEATH domain protein	Q15628	4610	22
Titin	Q8WZ42	1787	22
RNA binding protein fox-1 homolog 1	Q9NWB1	16091	22
Intracellular hyaluronan-binding protein 4	Q5JVS0	13628	22
Heat shock protein beta-1	P04792	9076	22
HCF C-terminal chain 6	P51610	2061	22
Exosome complex component RRP43	Q96B26	9351	22
Dual specificity mitogen-activated protein kinase kinase 4	P45985	3213	22
Small ubiquitin-related modifier 3	P55854	3754	21	350
Ribosomal protein S6 kinase alpha-3	P51812	2092	21
Ras association domain-containing protein 1	Q9NS23	5470	21
Proteasome subunit alpha type-1	P25786	4170	21
Nuclear receptor subfamily 0 group B member 2	Q15466	5219	21	81
Cell division control protein 6 homolog	Q99741	4022	21	99
cAMP-responsive element modulator	Q03060	444	20
Ubiquitin-protein ligase E3A	Q05086	3375	20	209
Transcriptional coactivator YAP1	P46937	9424	20	304
Serine-threonine kinase receptor-associated protein	Q9Y3F4	5816	20
Protein quaking	Q96PU8	6691	20
MAP kinase-activated protein kinase 2	P49137	11882	20	271
F-box/WD repeat-containing protein 7	Q969H0	5888	20
DNA topoisomerase 2-alpha	P11388	536	20
Cyclin-dependent kinase 7	P50613	15993	20
Baculoviral IAP repeat-containing protein 2	Q13490	3419	20
Small nuclear ribonucleoprotein Sm D2	P62316	3038	19	160
Protein S100-B	P04271	1505	19	410
Proteasome activator complex subunit 3	P61289	5500	19
MAP kinase-activated protein kinase 5	Q8IW41	9467	19
Heterogeneous nuclear ribonucleoprotein D0	Q14103	3206	19	75
Exosome complex component RRP46	Q9NQT4	16222	19
Eukaryotic translation initiation factor 3 subunit E	P60228	3734	19
Dual specificity mitogen-activated protein kinase kinase 7	O14733	4309	19
COP9 signalosome complex subunit 2	P61201	5146	19
WW domain-binding protein 11	Q9Y2W2	18293	18
Protein arginine N-methyltransferase 5, N-terminally processed	O14744	4955	18	405
Protein N-terminal glutamine amidohydrolase	Q96HA8	7653	18
General transcription factor II-I	P78347	3399	18
Casein kinase I isoform epsilon	P49674	2919	18
BAG family molecular chaperone regulator 1	Q99933	3292	18
Ubiquitin-conjugating enzyme E2 L3	P68036	4762	17
Transportin-1	Q92973	4210	17	94
Transcription termination factor 2	Q9UNY4	5280	17
Small nuclear ribonucleoprotein Sm D3	P62318	3039	17	161
Signal transducer and activator of transcription 6	P42226	3302	17	47
Nucleoside diphosphate kinase A	P15531	1131	17
Nuclear factor of activated T-cells, cytoplasmic 2	Q13469	2730	17
Nuclear factor erythroid 2-related factor 2	Q16236	2732	17	213
MAP3K12-binding inhibitory protein 1	Q9NS73	14368	17
LIM domain kinase 1	P53667	3210	17
Interferon regulatory factor 3	Q14653	4769	17	79
Heat shock protein beta-3	Q12988	6861	17
DNA damage-inducible transcript 3 protein	P35638	529	17
Recombining binding protein suppressor of hairless	Q06330	920	16	380
DNA-binding protein Ikaros	Q13422	4318	16
COP9 signalosome complex subunit 1	Q13098	15991	16
Arf-GAP with dual PH domain-containing protein 1	O75689	9733	16
26S protease regulatory subunit 8	P62195	3400	16
Transcription factor RelB	Q01201	6886	15
Serine/threonine-protein phosphatase 4 catalytic subunit	P60510	3615	15
Serine/arginine-rich splicing factor 3	P84103	4530	15	204
Probable E3 ubiquitin-protein ligase DTX2	Q86UW9	16841	15
Mitogen-activated protein kinase 11	Q15759	4208	15
Importin-5	O00410	3597	15
Geminin	O75496	6783	15	409
Gem-associated protein 4	P57678	7370	15
Gem-associated protein 2	O14893	3999	15
Forkhead box protein O3	O43524	4061	15
E3 ubiquitin-protein ligase RBX1, N-terminally processed	P62877	6794	15	59
Dual specificity mitogen-activated protein kinase kinase 6	P52564	3155	15
DNA damage-binding protein 1	Q16531	10952	15
DNA (cytosine-5)-methyltransferase 3A	Q9Y6K1	4141	15	336
COP9 signalosome complex subunit 3	Q9UNS2	7262	15
Activating signal cointegrator 1	Q15650	5140	15
60S ribosomal protein L5	P46777	4699	15
Ubiquitin-conjugating enzyme E2 R1	P49427	306	14
Tristetraprolin	P26651	1835	14
Small nuclear ribonucleoprotein G	P62308	4646	14	158
Small nuclear ribonucleoprotein E	P62304	548	14	156
Protein BEX3	Q00994	2291	14
Proteasome subunit beta type-5	P28074	2629	14
Proline-rich nuclear receptor coactivator 2	Q9NPJ4	17871	14
Poly(rC)-binding protein 2	Q15366	3129	14
Interleukin enhancer-binding factor 3	Q12906	4420	14
Importin subunit alpha-5, N-terminally processed	P52294	2819	14
Heterogeneous nuclear ribonucleoprotein A1, N-terminally processed	P09651	1242	14	119
Fanconi anemia group G protein	O15287	4262	14
Fanconi anemia group C protein	Q00597	1967	14
Fanconi anemia group A protein	O15360	6186	14
Exosome complex component RRP45	Q06265	7315	14
E3 ubiquitin-protein ligase TRIM63	Q969Q1	5843	14
DNA-binding protein inhibitor ID-1	P41134	8980	14
Cyclin-dependent kinase 11B	P21127	8909	14
COMM domain-containing protein 1	Q8N668	6253	14
Aprataxin	Q7Z2E3	5892	14
ATP-dependent DNA helicase Q5	O94762	4806	14
26S protease regulatory subunit 7	P35998	1105	14
Uniprot, Uniprot accession; HPRD, HPRD ID; PPI, number of PPIs; IDEAL, IDEAL identifier
